# Supplementary material for: Dianilinium bis­(pyridine-2,6-dicarboxyl­ato-κ3 O 2,N,O 6)cuprate(II) hexa­hydrate
Source: Acta Crystallogr Sect E Struct Rep Online. 2012 Jul 4;68(Pt 8):m1020–1. doi: 10.1107/S1600536812028590 (PMC3414097; doi:10.1107/S1600536812028590)
Supplement: Supplementary file 1 [file e-68-m1020-sup1.cif]

##############################################################################
#                                                                            #
# This CIF contains the data in a paper accepted for publication in          #
# Acta Crystallographica Section E. It conforms to the requirements of       #
# Notes for Authors for Acta Crystallographica Section E, and has been       #
# peer reviewed under the auspices of the IUCr Commission on Journals.       #
#                                                                            #
# Full details of the Crystallographic Information File format               #
# are given in the paper "The Crystallographic Information File (CIF):       #
# a New Standard Archive File for Crystallography" by S. R. Hall, F. H.      #
# Allen and I. D. Brown [Acta Cryst. (1991), A47, 655-685].                  #
#                                                                            #
# The current version of the core CIF dictionary is obtainable from          #
# ftp://ftp.iucr.org/pub/cif_core.dic.                                       #
#                                                                            #
# Software is freely available for graphical display of the structure(s)     #
# in this CIF. For information consult the CIF software page                 #
# http://www.iucr.org/resources/cif/software.                                #
#                                                                            #
# This file may be used for bona fide research purposes within the           #
# scientific community so long as proper attribution is given to the journal # 
# article from which it was obtained.                                        #
#                                                                            #
##############################################################################
data_I
_audit_creation_method     SHELXL-97
_chemical_name_systematic
;
Dianilinium bis(pyridine-2,6-dicarboxylato-
\k^3^<i>O</i>^2^,<i>N</i>,<i>O</i>^6^)cuprate(II) hexahydrate
;
_chemical_name_common     ?
_chemical_formula_moiety     '2(C6 H8 N +), C14 H6 Cu N2 O8 2-, 6(H2 O)'
_chemical_formula_sum     'C26 H34 Cu N4 O14'
_chemical_formula_iupac     '(C6 H8 N)2 [Cu (C7 H3 N O4)2], 6H2 O'
_chemical_formula_weight     690.11
_chemical_melting_point     ?
_symmetry_cell_setting     monoclinic
_symmetry_space_group_name_H-M     'C 2/c'
_symmetry_space_group_name_Hall     '-C 2yc'
loop_
    _symmetry_equiv_pos_as_xyz
    'x, y, z'
    '-x, y, -z+1/2'
    'x+1/2, y+1/2, z'
    '-x+1/2, y+1/2, -z+1/2'
    '-x, -y, -z'
    'x, -y, z-1/2'
    '-x+1/2, -y+1/2, -z'
    'x+1/2, -y+1/2, z-1/2'
_cell_length_a     20.9117(6)
_cell_length_b     7.9115(2)
_cell_length_c     19.8842(5)
_cell_angle_alpha     90.00
_cell_angle_beta     117.706(2)
_cell_angle_gamma     90.00
_cell_volume     2912.52(13)
_cell_formula_units_Z     4
_cell_measurement_reflns_used     9787
_cell_measurement_theta_min     2.31
_cell_measurement_theta_max     32.69
_cell_measurement_temperature     293(2)
_exptl_crystal_description     irregular
_exptl_crystal_colour     green
_exptl_crystal_size_max     0.44
_exptl_crystal_size_mid     0.36
_exptl_crystal_size_min     0.35
_exptl_crystal_density_diffrn     1.574
_exptl_crystal_density_meas     ?
_exptl_crystal_density_method     'not measured'
_exptl_crystal_F_000     1436
_exptl_absorpt_coefficient_mu     0.829
_exptl_absorpt_correction_type     multi-scan
_exptl_absorpt_process_details     '(<i>SADABS</i>; Bruker, 2001)'
_exptl_absorpt_correction_T_min     0.6515
_exptl_absorpt_correction_T_max     0.7464
_exptl_special_details     ?
_diffrn_ambient_temperature     293(2)
_diffrn_radiation_type     MoK\a
_diffrn_radiation_wavelength     0.71073
_diffrn_radiation_source     'fine-focus sealed tube'
_diffrn_radiation_monochromator     graphite
_diffrn_measurement_device_type     'Bruker APEXII CCD'
_diffrn_measurement_method     '\f and \w scans'
_diffrn_detector_area_resol_mean     ?
_diffrn_reflns_number     48649
_diffrn_reflns_av_R_equivalents     0.0173
_diffrn_reflns_av_sigmaI/netI     0.0093
_diffrn_reflns_theta_min     2.20
_diffrn_reflns_theta_max     32.71
_diffrn_reflns_theta_full     32.71
_diffrn_measured_fraction_theta_max     0.995
_diffrn_measured_fraction_theta_full     0.995
_diffrn_reflns_limit_h_min     -31
_diffrn_reflns_limit_h_max     31
_diffrn_reflns_limit_k_min     -12
_diffrn_reflns_limit_k_max     12
_diffrn_reflns_limit_l_min     -30
_diffrn_reflns_limit_l_max     30
_diffrn_standards_number     ?
_diffrn_standards_interval_count     ?
_diffrn_standards_interval_time     ?
_diffrn_standards_decay_%     ?
_refine_special_details
;
Refinement of <i>F</i>^2^ against ALL reflections. The weighted <i>R</i>-factor
<i>wR</i> and goodness of fit <i>S</i> are based on <i>F</i>^2^, conventional
<i>R</i>-factors <i>R</i> are based on <i>F</i>, with <i>F</i> set to zero for
negative <i>F</i>^2^. The threshold expression of <i>F</i>^2^ >
2\s(<i>F</i>^2^) is used only for calculating <i>R</i>-factors(gt) <i>etc</i>.
and is not relevant to the choice of reflections for refinement.
<i>R</i>-factors based on <i>F</i>^2^ are statistically about twice as large
as those based on <i>F</i>, and <i>R</i>- factors based on ALL data will be
even larger.
;
_reflns_number_total     5321
_reflns_number_gt     4990
_reflns_threshold_expression     I>2\s(I)
_refine_ls_structure_factor_coef     Fsqd
_refine_ls_matrix_type     full
_refine_ls_R_factor_all     0.0270
_refine_ls_R_factor_gt     0.0249
_refine_ls_wR_factor_gt     0.0713
_refine_ls_wR_factor_ref     0.0733
_refine_ls_goodness_of_fit_ref     1.057
_refine_ls_restrained_S_all     1.057
_refine_ls_number_reflns     5321
_refine_ls_number_parameters     213
_refine_ls_number_restraints     0
_refine_ls_hydrogen_treatment     constr
_refine_ls_weighting_scheme     calc
_refine_ls_weighting_details
         'calc w=1/[\s^2^(Fo^2^)+(0.0415P)^2^+1.1609P] where P=(Fo^2^+2Fc^2^)/3'
_atom_sites_solution_hydrogens     geom
_atom_sites_solution_primary     direct
_atom_sites_solution_secondary     difmap
_refine_ls_shift/su_max     0.001
_refine_ls_shift/su_mean     0.000
_refine_diff_density_max     0.386
_refine_diff_density_min     -0.546
_refine_ls_extinction_method     none
_refine_ls_extinction_coef     ?
loop_
    _atom_type_symbol
    _atom_type_description
    _atom_type_scat_dispersion_real
    _atom_type_scat_dispersion_imag
    _atom_type_scat_source
    'C' 'C' 0.0033 0.0016
                         'International Tables Vol C Tables 4.2.6.8 and 6.1.1.4'
    'H' 'H' 0.0000 0.0000
                         'International Tables Vol C Tables 4.2.6.8 and 6.1.1.4'
    'N' 'N' 0.0061 0.0033
                         'International Tables Vol C Tables 4.2.6.8 and 6.1.1.4'
    'O' 'O' 0.0106 0.0060
                         'International Tables Vol C Tables 4.2.6.8 and 6.1.1.4'
    'Cu' 'Cu' 0.3201 1.2651
                         'International Tables Vol C Tables 4.2.6.8 and 6.1.1.4'
_computing_data_collection     'APEX2 (Bruker, 2007)'
_computing_cell_refinement     'SAINT (Bruker, 2007)'
_computing_data_reduction     'SAINT (Bruker, 2007)'
_computing_structure_solution     'SHELXS97 (Sheldrick, 2008)'
_computing_structure_refinement     'SHELXL97 (Sheldrick, 2008)'
_computing_molecular_graphics     '<i>XPW</i> (Siemens, 1996)'
_computing_publication_material     'SHELXTL (Sheldrick, 2008)'
loop_
    _atom_site_type_symbol
    _atom_site_label
    _atom_site_fract_x
    _atom_site_fract_y
    _atom_site_fract_z
    _atom_site_U_iso_or_equiv
    _atom_site_adp_type
    _atom_site_calc_flag
    _atom_site_refinement_flags
    _atom_site_occupancy
    _atom_site_symmetry_multiplicity
    _atom_site_disorder_assembly
    _atom_site_disorder_group
    Cu Cu1 0.5000 0.979382(19) 0.2500 0.02257(5) Uani d S 1 2 . .
    O O1 0.59158(4) 0.80292(10) 0.26847(4) 0.03298(14) Uani d . 1 1 . .
    O O2 0.43941(4) 1.15066(10) 0.28429(4) 0.03275(14) Uani d . 1 1 . .
    O O3 0.70644(4) 0.77108(10) 0.35839(4) 0.03315(14) Uani d . 1 1 . .
    O O4 0.43162(4) 1.20999(11) 0.39036(4) 0.03787(16) Uani d . 1 1 . .
    N N1 0.55834(4) 0.98045(9) 0.35855(4) 0.02101(12) Uani d . 1 1 . .
    C C1 0.64268(4) 0.81793(11) 0.33490(5) 0.02413(14) Uani d . 1 1 . .
    C C2 0.62266(4) 0.90375(10) 0.39060(4) 0.02198(13) Uani d . 1 1 . .
    C C3 0.66492(5) 0.90453(12) 0.46879(5) 0.02786(15) Uani d . 1 1 . .
    H H3 0.7102 0.8535 0.4911 0.033 Uiso calc R 1 1 . .
    C C4 0.63852(5) 0.98284(13) 0.51321(5) 0.03126(18) Uani d . 1 1 . .
    H H4 0.6656 0.9822 0.5658 0.038 Uiso calc R 1 1 . .
    C C5 0.57176(5) 1.06210(12) 0.47912(5) 0.02811(16) Uani d . 1 1 . .
    H H5 0.5534 1.1150 0.5082 0.034 Uiso calc R 1 1 . .
    C C6 0.53317(4) 1.06049(11) 0.40074(4) 0.02196(13) Uani d . 1 1 . .
    C C7 0.46167(4) 1.14859(11) 0.35519(5) 0.02438(14) Uani d . 1 1 . .
    N N2 0.65628(5) 0.54403(11) 0.60233(5) 0.03183(16) Uani d . 1 1 . .
    H H2A 0.6328 0.6190 0.6098 0.038 Uiso d R 1 1 . .
    H H2B 0.6526 0.4490 0.6238 0.038 Uiso d R 1 1 . .
    H H2C 0.7012 0.5780 0.6201 0.038 Uiso d R 1 1 . .
    C C8 0.63075(5) 0.51163(11) 0.52136(6) 0.02671(15) Uani d . 1 1 . .
    C C9 0.67563(6) 0.42455(14) 0.50001(6) 0.03540(19) Uani d . 1 1 . .
    H H9 0.7207 0.3871 0.5364 0.042 Uiso calc R 1 1 . .
    C C10 0.65261(7) 0.39375(16) 0.42367(7) 0.0440(2) Uani d . 1 1 . .
    H H10 0.6826 0.3359 0.4087 0.053 Uiso calc R 1 1 . .
    C C11 0.58577(8) 0.44806(16) 0.36981(7) 0.0442(3) Uani d . 1 1 . .
    H H11 0.5706 0.4266 0.3186 0.053 Uiso calc R 1 1 . .
    C C12 0.54110(7) 0.53474(16) 0.39200(7) 0.0418(2) Uani d . 1 1 . .
    H H12 0.4959 0.5711 0.3556 0.050 Uiso calc R 1 1 . .
    C C13 0.56340(5) 0.56767(14) 0.46834(6) 0.03397(18) Uani d . 1 1 . .
    H H13 0.5337 0.6262 0.4834 0.041 Uiso calc R 1 1 . .
    O O5 0.29295(4) 0.17557(11) 0.19901(5) 0.03988(17) Uani d G 1 1 . .
    H H5A 0.3387 0.1722 0.2247 0.060 Uiso d G 1 1 . .
    H H5B 0.2852 0.2755 0.2092 0.060 Uiso d G 1 1 . .
    O O6 0.74953(5) 0.49186(10) 0.79362(5) 0.04002(17) Uani d G 1 1 . .
    H H6A 0.7296 0.4169 0.8082 0.060 Uiso d G 1 1 . .
    H H6B 0.7635 0.4372 0.7660 0.060 Uiso d G 1 1 . .
    O O7 0.37393(5) 0.76400(11) 0.34828(4) 0.03909(16) Uani d G 1 1 . .
    H H7A 0.3829 0.7562 0.3108 0.059 Uiso d G 1 1 . .
    H H7B 0.3414 0.8380 0.3387 0.059 Uiso d G 1 1 . .
loop_
    _atom_site_aniso_label
    _atom_site_aniso_U_11
    _atom_site_aniso_U_22
    _atom_site_aniso_U_33
    _atom_site_aniso_U_12
    _atom_site_aniso_U_13
    _atom_site_aniso_U_23
    Cu1 0.01931(7) 0.02986(8) 0.01981(7) 0.000 0.01017(5) 0.000
    O1 0.0284(3) 0.0478(4) 0.0232(3) 0.0025(3) 0.0124(2) -0.0029(3)
    O2 0.0236(3) 0.0484(4) 0.0236(3) 0.0075(3) 0.0088(2) 0.0010(3)
    O3 0.0245(3) 0.0373(4) 0.0392(3) 0.0072(3) 0.0161(3) -0.0025(3)
    O4 0.0355(3) 0.0459(4) 0.0394(4) 0.0126(3) 0.0236(3) -0.0026(3)
    N1 0.0190(3) 0.0251(3) 0.0198(3) 0.0023(2) 0.0097(2) 0.0004(2)
    C1 0.0232(3) 0.0254(3) 0.0259(3) 0.0028(3) 0.0133(3) 0.0011(3)
    C2 0.0193(3) 0.0245(3) 0.0222(3) 0.0025(2) 0.0097(2) 0.0014(2)
    C3 0.0229(3) 0.0320(4) 0.0237(3) 0.0049(3) 0.0068(3) 0.0031(3)
    C4 0.0306(4) 0.0393(5) 0.0188(3) 0.0029(3) 0.0071(3) 0.0008(3)
    C5 0.0293(4) 0.0348(4) 0.0213(3) 0.0014(3) 0.0127(3) -0.0027(3)
    C6 0.0204(3) 0.0261(3) 0.0209(3) 0.0009(3) 0.0109(3) -0.0012(3)
    C7 0.0212(3) 0.0271(4) 0.0262(3) 0.0017(3) 0.0122(3) -0.0021(3)
    N2 0.0293(4) 0.0354(4) 0.0315(4) 0.0046(3) 0.0147(3) -0.0007(3)
    C8 0.0267(4) 0.0248(3) 0.0313(4) -0.0010(3) 0.0157(3) 0.0005(3)
    C9 0.0346(5) 0.0356(5) 0.0415(5) 0.0057(4) 0.0223(4) 0.0012(4)
    C10 0.0554(7) 0.0432(6) 0.0474(6) 0.0012(5) 0.0357(5) -0.0046(5)
    C11 0.0581(7) 0.0425(6) 0.0352(5) -0.0113(5) 0.0244(5) -0.0043(4)
    C12 0.0367(5) 0.0438(6) 0.0364(5) -0.0043(4) 0.0098(4) 0.0018(4)
    C13 0.0272(4) 0.0349(4) 0.0386(5) 0.0013(3) 0.0144(4) -0.0004(4)
    O5 0.0276(3) 0.0430(4) 0.0443(4) 0.0022(3) 0.0128(3) 0.0012(3)
    O6 0.0493(5) 0.0317(4) 0.0429(4) -0.0055(3) 0.0246(4) -0.0021(3)
    O7 0.0470(4) 0.0429(4) 0.0332(3) 0.0045(3) 0.0235(3) 0.0054(3)
_geom_special_details
;
 All esds (except the esd in the dihedral angle between two l.s. planes)
 are estimated using the full covariance matrix.  The cell esds are taken
 into account individually in the estimation of esds in distances, angles
 and torsion angles; correlations between esds in cell parameters are only
 used when they are defined by crystal symmetry.  An approximate (isotropic)
 treatment of cell esds is used for estimating esds involving l.s. planes.
;
loop_
    _geom_bond_atom_site_label_1
    _geom_bond_atom_site_label_2
    _geom_bond_site_symmetry_2
    _geom_bond_distance
    _geom_bond_publ_flag
    Cu1 N1 . 1.9232(7) yes
    Cu1 N1 2_655 1.9232(7) ?
    Cu1 O2 2_655 2.1701(7) ?
    Cu1 O1 . 2.2577(7) yes
    Cu1 O2 . 2.1701(7) yes
    Cu1 O1 2_655 2.2577(7) ?
    O1 C1 . 1.2603(10) ?
    O2 C7 . 1.2628(10) ?
    O3 C1 . 1.2467(10) ?
    O4 C7 . 1.2364(10) ?
    N1 C2 . 1.3365(10) ?
    N1 C6 . 1.3389(10) ?
    C1 C2 . 1.5146(11) ?
    C2 C3 . 1.3858(11) ?
    C3 C4 . 1.3865(13) ?
    C3 H3 . 0.9300 ?
    C4 C5 . 1.3863(13) ?
    C4 H4 . 0.9300 ?
    C5 C6 . 1.3823(11) ?
    C5 H5 . 0.9300 ?
    C6 C7 . 1.5109(11) ?
    N2 C8 . 1.4641(13) ?
    N2 H2A . 0.8262 ?
    N2 H2B . 0.8855 ?
    N2 H2C . 0.8779 ?
    C8 C9 . 1.3807(13) ?
    C8 C13 . 1.3823(14) ?
    C9 C10 . 1.3841(16) ?
    C9 H9 . 0.9300 ?
    C10 C11 . 1.376(2) ?
    C10 H10 . 0.9300 ?
    C11 C12 . 1.3859(19) ?
    C11 H11 . 0.9300 ?
    C12 C13 . 1.3897(16) ?
    C12 H12 . 0.9300 ?
    C13 H13 . 0.9300 ?
    O5 H5A . 0.8500 ?
    O5 H5B . 0.8500 ?
    O6 H6A . 0.8502 ?
    O6 H6B . 0.8500 ?
    O7 H7A . 0.8499 ?
    O7 H7B . 0.8500 ?
loop_
    _geom_angle_atom_site_label_1
    _geom_angle_atom_site_label_2
    _geom_angle_atom_site_label_3
    _geom_angle_site_symmetry_1
    _geom_angle_site_symmetry_3
    _geom_angle
    _geom_angle_publ_flag
    N1 Cu1 N1 . 2_655 179.49(4) ?
    N1 Cu1 O2 . 2_655 101.04(3) ?
    N1 Cu1 O2 2_655 2_655 78.64(3) ?
    N1 Cu1 O2 . . 78.64(3) ?
    N1 Cu1 O2 2_655 . 101.04(3) ?
    O2 Cu1 O2 2_655 . 102.72(4) ?
    N1 Cu1 O1 . 2_655 103.46(3) ?
    N1 Cu1 O1 2_655 2_655 76.86(3) ?
    O2 Cu1 O1 2_655 2_655 155.50(2) ?
    O2 Cu1 O1 . 2_655 82.08(3) ?
    N1 Cu1 O1 . . 76.86(3) ?
    N1 Cu1 O1 2_655 . 103.46(3) ?
    O2 Cu1 O1 2_655 . 82.08(3) ?
    O2 Cu1 O1 . . 155.50(2) ?
    O1 Cu1 O1 2_655 . 103.61(4) ?
    C1 O1 Cu1 . . 110.73(6) ?
    C7 O2 Cu1 . . 112.14(5) ?
    C2 N1 C6 . . 121.17(7) ?
    C2 N1 Cu1 . . 120.39(5) ?
    C6 N1 Cu1 . . 118.44(5) ?
    O3 C1 O1 . . 127.06(8) ?
    O3 C1 C2 . . 118.06(7) ?
    O1 C1 C2 . . 114.87(7) ?
    N1 C2 C3 . . 120.56(7) ?
    N1 C2 C1 . . 114.45(7) ?
    C3 C2 C1 . . 124.99(7) ?
    C2 C3 C4 . . 118.79(8) ?
    C2 C3 H3 . . 120.6 ?
    C4 C3 H3 . . 120.6 ?
    C5 C4 C3 . . 119.95(8) ?
    C5 C4 H4 . . 120.0 ?
    C3 C4 H4 . . 120.0 ?
    C6 C5 C4 . . 118.33(8) ?
    C6 C5 H5 . . 120.8 ?
    C4 C5 H5 . . 120.8 ?
    N1 C6 C5 . . 121.15(8) ?
    N1 C6 C7 . . 114.23(7) ?
    C5 C6 C7 . . 124.61(7) ?
    O4 C7 O2 . . 127.31(8) ?
    O4 C7 C6 . . 117.63(8) ?
    O2 C7 C6 . . 115.06(7) ?
    C8 N2 H2A . . 112.3 ?
    C8 N2 H2B . . 108.2 ?
    H2A N2 H2B . . 109.3 ?
    C8 N2 H2C . . 105.7 ?
    H2A N2 H2C . . 108.8 ?
    H2B N2 H2C . . 112.5 ?
    C9 C8 C13 . . 121.51(10) ?
    C9 C8 N2 . . 118.23(9) ?
    C13 C8 N2 . . 120.26(8) ?
    C8 C9 C10 . . 119.05(10) ?
    C8 C9 H9 . . 120.5 ?
    C10 C9 H9 . . 120.5 ?
    C11 C10 C9 . . 120.53(11) ?
    C11 C10 H10 . . 119.7 ?
    C9 C10 H10 . . 119.7 ?
    C10 C11 C12 . . 119.86(11) ?
    C10 C11 H11 . . 120.1 ?
    C12 C11 H11 . . 120.1 ?
    C11 C12 C13 . . 120.45(11) ?
    C11 C12 H12 . . 119.8 ?
    C13 C12 H12 . . 119.8 ?
    C8 C13 C12 . . 118.59(10) ?
    C8 C13 H13 . . 120.7 ?
    C12 C13 H13 . . 120.7 ?
    H5A O5 H5B . . 99.9 ?
    H6A O6 H6B . . 103.6 ?
    H7A O7 H7B . . 109.5 ?
loop_
    _geom_torsion_atom_site_label_1
    _geom_torsion_atom_site_label_2
    _geom_torsion_atom_site_label_3
    _geom_torsion_atom_site_label_4
    _geom_torsion_site_symmetry_1
    _geom_torsion_site_symmetry_2
    _geom_torsion_site_symmetry_3
    _geom_torsion_site_symmetry_4
    _geom_torsion
    _geom_torsion_publ_flag
    N1 Cu1 O1 C1 . . . . -14.29(6) ?
    N1 Cu1 O1 C1 2_655 . . . 165.31(6) ?
    O2 Cu1 O1 C1 2_655 . . . 89.06(6) ?
    O2 Cu1 O1 C1 . . . . -14.29(11) ?
    O1 Cu1 O1 C1 2_655 . . . -115.21(7) ?
    N1 Cu1 O2 C7 . . . . -11.16(6) ?
    N1 Cu1 O2 C7 2_655 . . . 169.24(6) ?
    O2 Cu1 O2 C7 2_655 . . . -110.06(7) ?
    O1 Cu1 O2 C7 2_655 . . . 94.37(6) ?
    O1 Cu1 O2 C7 . . . . -11.16(11) ?
    O2 Cu1 N1 C2 2_655 . . . -71.51(7) ?
    O2 Cu1 N1 C2 . . . . -172.44(7) ?
    O1 Cu1 N1 C2 2_655 . . . 108.66(6) ?
    O1 Cu1 N1 C2 . . . . 7.56(6) ?
    O2 Cu1 N1 C6 2_655 . . . 108.06(6) ?
    O2 Cu1 N1 C6 . . . . 7.12(6) ?
    O1 Cu1 N1 C6 2_655 . . . -71.77(7) ?
    O1 Cu1 N1 C6 . . . . -172.88(7) ?
    Cu1 O1 C1 O3 . . . . -162.04(8) ?
    Cu1 O1 C1 C2 . . . . 17.52(9) ?
    C6 N1 C2 C3 . . . . 0.33(12) ?
    Cu1 N1 C2 C3 . . . . 179.88(6) ?
    C6 N1 C2 C1 . . . . 179.46(7) ?
    Cu1 N1 C2 C1 . . . . -0.99(10) ?
    O3 C1 C2 N1 . . . . 167.02(8) ?
    O1 C1 C2 N1 . . . . -12.58(11) ?
    O3 C1 C2 C3 . . . . -13.90(13) ?
    O1 C1 C2 C3 . . . . 166.50(9) ?
    N1 C2 C3 C4 . . . . 1.50(13) ?
    C1 C2 C3 C4 . . . . -177.53(9) ?
    C2 C3 C4 C5 . . . . -1.60(15) ?
    C3 C4 C5 C6 . . . . -0.05(15) ?
    C2 N1 C6 C5 . . . . -2.07(13) ?
    Cu1 N1 C6 C5 . . . . 178.37(7) ?
    C2 N1 C6 C7 . . . . 176.68(7) ?
    Cu1 N1 C6 C7 . . . . -2.87(9) ?
    C4 C5 C6 N1 . . . . 1.91(14) ?
    C4 C5 C6 C7 . . . . -176.72(9) ?
    Cu1 O2 C7 O4 . . . . -167.46(8) ?
    Cu1 O2 C7 C6 . . . . 12.58(9) ?
    N1 C6 C7 O4 . . . . 172.64(8) ?
    C5 C6 C7 O4 . . . . -8.65(13) ?
    N1 C6 C7 O2 . . . . -7.39(11) ?
    C5 C6 C7 O2 . . . . 171.32(9) ?
    C13 C8 C9 C10 . . . . 0.37(16) ?
    N2 C8 C9 C10 . . . . -179.56(10) ?
    C8 C9 C10 C11 . . . . -0.45(18) ?
    C9 C10 C11 C12 . . . . 0.19(19) ?
    C10 C11 C12 C13 . . . . 0.16(18) ?
    C9 C8 C13 C12 . . . . -0.03(15) ?
    N2 C8 C13 C12 . . . . 179.90(9) ?
    C11 C12 C13 C8 . . . . -0.24(17) ?
loop_
    _geom_hbond_atom_site_label_D
    _geom_hbond_atom_site_label_H
    _geom_hbond_atom_site_label_A
    _geom_hbond_site_symmetry_A
    _geom_hbond_distance_DH
    _geom_hbond_distance_HA
    _geom_hbond_distance_DA
    _geom_hbond_angle_DHA
    N2 H2A O4 5_676 0.83 1.91 2.7267(11) 170.6
    N2 H2B O7 5_666 0.89 1.93 2.8071(12) 168.2
    N2 H2C O3 7_666 0.88 2.14 2.9842(12) 161.7
    O5 H5A O2 1_545 0.85 1.88 2.732 176.2
    O5 H5B O6 5_666 0.85 1.97 2.8026(12) 166.1
    O6 H6A O3 6_566 0.85 1.97 2.8066(11) 166.7
    O6 H6B O5 8_556 0.85 1.93 2.7760(13) 176.5
    O7 H7A O1 2_655 0.85 1.92 2.750 164.4
    O7 H7B O6 8_465 0.85 2.17 3.0083(12) 169.5
_iucr_refine_instructions_details
;
TITL I C2/c R = 0.02
CELL 0.71073 20.9117 7.9115 19.8842 90 117.706 90
ZERR 4 0.0006 0.0002 0.0005 0 0.002 0
LATT 7
SYMM -X,+Y,0.5-Z
SFAC C H Cu N O
UNIT 104 136 4 16 56
L.S. 15
PLAN  -20
TEMP 20
BOND $H
EQIV $1 -x+1, -y+2, -z+1
EQIV $2 -x+1, -y+1, -z+1
EQIV $3 -x+3/2, -y+3/2, -z+1
EQIV $4 x, y-1, z
EQIV $5 x, -y+1, z+1/2
EQIV $6 x+1/2, -y+1/2, z+1/2
EQIV $7 -x+1, y, -z+1/2
EQIV $8 x-1/2, -y+3/2, z-1/2
HTAB N2 O4_$1
HTAB N2 O7_$2
HTAB N2 O3_$3
HTAB O5 O2_$4
HTAB O5 O6_$2
HTAB O6 O3_$5
HTAB O6 O5_$6
HTAB O7 O1_$7
HTAB O7 O6_$8
CONF
fmap 2
acta
OMIT -2 2 4
OMIT 6 0 0
OMIT -8 2 10
OMIT 2 2 2
OMIT -5 3 1
OMIT 0 0 16
OMIT 8 0 0
OMIT -4 0 8
REM <HKL>H:/iucr/vn2037/vn2037_revision2_shelxl.hkl</HKL>
WGHT    0.0415      1.1609
FVAR       9.99713
CU1   3    0.500000    0.979380    0.250000    10.50000    0.01930    0.02983 =
         0.01981    0.00000    0.01017    0.00000
O1    5    0.591579    0.802929    0.268468    11.00000    0.02832    0.04779 =
         0.02320   -0.00291    0.01234    0.00254
O2    5    0.439416    1.150667    0.284282    11.00000    0.02359    0.04842 =
         0.02364    0.00097    0.00879    0.00749
O3    5    0.706452    0.771081    0.358398    11.00000    0.02444    0.03731 =
         0.03919   -0.00249    0.01606    0.00726
O4    5    0.431612    1.209979    0.390368    11.00000    0.03553    0.04598 =
         0.03939   -0.00260    0.02357    0.01259
N1    4    0.558342    0.980467    0.358551    11.00000    0.01896    0.02512 =
         0.01971    0.00037    0.00967    0.00236
C1    1    0.642690    0.817935    0.334913    11.00000    0.02310    0.02550 =
         0.02589    0.00108    0.01318    0.00287
C2    1    0.622665    0.903760    0.390601    11.00000    0.01924    0.02462 =
         0.02218    0.00139    0.00968    0.00254
C3    1    0.664927    0.904530    0.468797    11.00000    0.02298    0.03202 =
         0.02370    0.00305    0.00678    0.00491
AFIX  43
H3    2    0.710168    0.853448    0.491066    11.00000   -1.20000
AFIX   0
C4    1    0.638521    0.982849    0.513214    11.00000    0.03053    0.03935 =
         0.01879    0.00086    0.00715    0.00298
AFIX  43
H4    2    0.665585    0.982216    0.565849    11.00000   -1.20000
AFIX   0
C5    1    0.571760    1.062096    0.479128    11.00000    0.02922    0.03482 =
         0.02125   -0.00267    0.01260    0.00148
AFIX  43
H5    2    0.553398    1.115009    0.508254    11.00000   -1.20000
AFIX   0
C6    1    0.533169    1.060481    0.400745    11.00000    0.02034    0.02619 =
         0.02081   -0.00119    0.01084    0.00092
C7    1    0.461665    1.148605    0.355197    11.00000    0.02115    0.02718 =
         0.02621   -0.00211    0.01217    0.00172
N2    4    0.656281    0.544054    0.602332    11.00000    0.02937    0.03531 =
         0.03146   -0.00072    0.01472    0.00460
AFIX   3
H2A   2    0.632801    0.619014    0.609802    11.00000   -1.20000
H2B   2    0.652601    0.449014    0.623802    11.00000   -1.20000
H2C   2    0.701201    0.578014    0.620102    11.00000   -1.20000
AFIX   0
C8    1    0.630754    0.511625    0.521370    11.00000    0.02661    0.02473 =
         0.03134    0.00055    0.01565   -0.00089
C9    1    0.675640    0.424535    0.500019    11.00000    0.03462    0.03557 =
         0.04156    0.00120    0.02238    0.00573
AFIX  43
H9    2    0.720690    0.387109    0.536410    11.00000   -1.20000
AFIX   0
C10   1    0.652628    0.393731    0.423679    11.00000    0.05544    0.04332 =
         0.04732   -0.00458    0.03565    0.00125
AFIX  43
H10   2    0.682583    0.335872    0.408668    11.00000   -1.20000
AFIX   0
C11   1    0.585766    0.448047    0.369810    11.00000    0.05803    0.04254 =
         0.03523   -0.00424    0.02437   -0.01128
AFIX  43
H11   2    0.570593    0.426619    0.318628    11.00000   -1.20000
AFIX   0
C12   1    0.541092    0.534750    0.391999    11.00000    0.03676    0.04387 =
         0.03634    0.00177    0.00983   -0.00427
AFIX  43
H12   2    0.495880    0.571141    0.355549    11.00000   -1.20000
AFIX   0
C13   1    0.563399    0.567674    0.468343    11.00000    0.02720    0.03499 =
         0.03855   -0.00040    0.01433    0.00134
AFIX  43
H13   2    0.533650    0.626165    0.483440    11.00000   -1.20000
AFIX   6
O5    5    0.292952    0.175579    0.199010    11.00000    0.02763    0.04300 =
         0.04429    0.00124    0.01277    0.00220
H5A   2    0.338697    0.172164    0.224744    11.00000   -1.50000
H5B   2    0.285190    0.275542    0.209111    11.00000   -1.50000
AFIX 0
AFIX   6
O6    5    0.749535    0.491849    0.793623    11.00000    0.04927    0.03177 =
         0.04287   -0.00209    0.02463   -0.00552
H6A   2    0.729480    0.416819    0.808068    11.00000   -1.50000
H6B   2    0.763569    0.437278    0.766059    11.00000   -1.50000
AFIX 0
AFIX   6
O7    5    0.373924    0.764008    0.348276    11.00000    0.04701    0.04287 =
         0.03317    0.00538    0.02354    0.00445
H7A   2    0.382925    0.756231    0.310878    11.00000   -1.50000
H7B   2    0.341384    0.838100    0.338731    11.00000   -1.50000
AFIX 0
HKLF 4
REM  I C2/c R = 0.02
REM R1 =  0.0249 for   4991 Fo > 4sig(Fo)  and  0.0270 for all   5321 data
REM    213 parameters refined using      0 restraints
END
WGHT      0.0415      1.1609
REM Highest difference peak  0.389,  deepest hole -0.545,  1-sigma level  0.060
Q1    1   0.6500  0.9475  0.4901  11.00000  0.05    0.39
Q2    1   0.6070  1.0254  0.4973  11.00000  0.05    0.39
Q3    1   0.6436  0.9003  0.4309  11.00000  0.05    0.36
Q4    1   0.5518  1.0647  0.4412  11.00000  0.05    0.36
Q5    1   0.4996  1.1066  0.3798  11.00000  0.05    0.34
Q6    1   0.6314  0.8577  0.3624  11.00000  0.05    0.34
Q7    1   0.6546  0.4714  0.5095  11.00000  0.05    0.31
Q8    1   0.6639  0.4204  0.4626  11.00000  0.05    0.29
Q9    1   0.5989  0.5454  0.4969  11.00000  0.05    0.29
Q10   1   0.5668  0.4977  0.3833  11.00000  0.05    0.27
Q11   1   0.5459  1.0157  0.3842  11.00000  0.05    0.26
Q12   1   0.7167  0.4930  0.7678  11.00000  0.05    0.26
Q13   1   0.6239  0.4409  0.4004  11.00000  0.05    0.25
Q14   1   0.5924  0.9396  0.3796  11.00000  0.05    0.25
Q15   1   0.6751  0.7995  0.3431  11.00000  0.05    0.25
Q16   1   0.6954  0.6976  0.3532  11.00000  0.05    0.21
Q17   1   0.6179  0.8278  0.3008  11.00000  0.05    0.21
Q18   1   0.4482  1.1945  0.3702  11.00000  0.05    0.20
Q19   1   0.5542  0.5557  0.4318  11.00000  0.05    0.20
Q20   1   0.6438  0.5302  0.5580  11.00000  0.05    0.19
;
data_global
_journal_date_recd_electronic     2012-04-19
_journal_date_accepted     2012-06-23
_journal_name_full     'Acta Crystallographica, Section E'
_journal_year     2012
_journal_volume     68
_journal_issue      8
_journal_page_first     m1020
_journal_page_last     m1021
_journal_paper_category     QM
_journal_paper_doi     10.1107/S1600536812028590
_journal_coeditor_code     VN2037
_publ_contact_author_name     'Amir Shokooh Saljooghi'
_publ_contact_author_address
;
Department of Chemistry, Ferdowsi University of Mashhad, Mashhad 91779, Iran
;
_publ_contact_author_email     amir.saljooghi@yahoo.com
_publ_contact_author_fax     '(+98)-511-8795457'
_publ_contact_author_phone     '(+98)-511-8796416'
_publ_section_title
;\
Dianilinium
bis(pyridine-2,6-dicarboxylato-\k^3^<i>O</i>^2^,<i>N</i>,<i>O</i>^6^)\
cuprate(II) hexahydrate
;
loop_
    _publ_author_name
    _publ_author_address
    'Shokooh Saljooghi, Amir'
;
Department of Chemistry, Ferdowsi University of Mashhad, Mashhad 91779, Iran
;
    'Amiri Rudbari, Hadi'
;
Dipartimento di Chimica Inorganica, Chimica Analitica e Chimica Fisica,
Universit\`a di Messina, Salita Sperone, 31 Contrada Papardo,
98166 Messina, Italy
;
    'Nicol\`o, Francesco'
;
Dipartimento di Chimica Inorganica, Chimica Analitica e Chimica Fisica,
Universit\`a di Messina, Salita Sperone, 31 Contrada Papardo,
98166 Messina, Italy
;
    'Zahmati, Maliheh'
;
Department of Chemistry, Ferdowsi University of Mashhad, Mashhad 91779, Iran
;
    'Delavar Mendi, Fatemeh'
;
Department of Chemistry, Ferdowsi University of Mashhad, Mashhad 91779, Iran
;
    'Eshtiagh-Hosseini, Hossein'
;
Department of Chemistry, Ferdowsi University of Mashhad, Mashhad 91779, Iran
;
    'Mirzaei, Masoud'
;
Department of Chemistry, Ferdowsi University of Mashhad, Mashhad 91779, Iran
;
