# Supplementary material for: Dianilinium bis­(pyridine-2,6-dicarboxyl­ato-κ3 O 2,N,O 6)cuprate(II) hexa­hydrate
Source: Acta Crystallogr Sect E Struct Rep Online. 2012 Jul 4;68(Pt 8):m1020–1. doi: 10.1107/S1600536812028590 (PMC3414097; doi:10.1107/S1600536812028590)
Supplement: Supplementary file 2 [file e-68-m1020-Isup2.hkl]

# 
# h,k,l, Fc-squared, Fo-squared, sigma(Fo-squared) and status flag 
# 
data_I
_shelx_title ' I C2/c R = 0.02' 
_shelx_refln_list_code          4 
_shelx_F_calc_maximum      294.50 
_exptl_crystal_F_000      1436.00 
_reflns_d_resolution_high  0.6577 
 
loop_ 
 _symmetry_equiv_pos_as_xyz 
 'x, y, z' 
 '-x, y, -z+1/2' 
 'x+1/2, y+1/2, z' 
 '-x+1/2, y+1/2, -z+1/2' 
 '-x, -y, -z' 
 'x, -y, z-1/2' 
 '-x+1/2, -y+1/2, -z' 
 'x+1/2, -y+1/2, z-1/2' 
 
_cell_length_a    20.9117 
_cell_length_b     7.9115 
_cell_length_c    19.8842 
_cell_angle_alpha  90.000 
_cell_angle_beta  117.706 
_cell_angle_gamma  90.000 
 
_shelx_F_squared_multiplier     1.000 
 
loop_ 
 _refln_index_h 
 _refln_index_k 
 _refln_index_l 
 _refln_F_squared_calc 
 _refln_F_squared_meas 
 _refln_F_squared_sigma 
 _refln_observed_status 
   2   0   0    25818.48    18527.45    947.41 o 
   4   0   0     6248.93     6380.00     46.82 o 
  10   0   0     3877.05     4669.96     30.78 o 
  12   0   0      403.01      287.24      6.17 o 
  14   0   0    14158.68    14484.49     99.30 o 
  16   0   0     4484.34     4483.48     37.07 o 
  18   0   0      860.05      921.30     11.08 o 
  20   0   0     1339.93     1450.56     19.93 o 
  22   0   0       53.15       66.28      8.37 o 
  24   0   0     1783.51     1762.56     24.34 o 
  26   0   0       15.38       14.26      6.76 o 
  28   0   0      403.27      421.73     15.32 o 
   1   1   0    38493.65    35409.00    418.61 o 
   3   1   0    27606.44    26572.06    140.76 o 
   5   1   0     5050.73     4829.78     23.48 o 
   7   1   0      350.62      301.27      2.12 o 
   9   1   0     5594.87     5554.95     25.67 o 
  11   1   0     1057.85      917.00      5.23 o 
  13   1   0     1792.81     1647.49      8.74 o 
  15   1   0     5950.49     6088.11     32.35 o 
  17   1   0     1986.28     2013.63     13.48 o 
  19   1   0     1377.94     1434.22     11.01 o 
  21   1   0      344.80      402.28      7.00 o 
  23   1   0      444.55      448.91      7.92 o 
  25   1   0      348.48      348.90      7.80 o 
  27   1   0      206.44      205.19      6.72 o 
   0   2   0    54561.20    49048.82    501.13 o 
   2   2   0    18894.52    18692.66    102.32 o 
   4   2   0    10891.18    10625.06     49.62 o 
   6   2   0    11014.03    11283.90     52.78 o 
   8   2   0    10420.81    10320.00     48.44 o 
  10   2   0     4007.19     4846.57     23.00 o 
  12   2   0    11491.82    11703.15     55.16 o 
  14   2   0      286.58      310.67      3.32 o 
  16   2   0     3642.52     3551.65     21.99 o 
  18   2   0     1532.48     1525.99     11.48 o 
  20   2   0      415.71      446.94      5.88 o 
  22   2   0      811.14      811.43     10.26 o 
  24   2   0      346.58      326.25      7.29 o 
  26   2   0      393.21      384.58      8.19 o 
   1   3   0     6341.43     7255.82     32.91 o 
   3   3   0    21303.13    21359.68     99.94 o 
   5   3   0     7798.97     7907.93     37.12 o 
   7   3   0    15645.41    15948.02     76.83 o 
   9   3   0     3745.31     3488.92     17.59 o 
  11   3   0     5162.12     5316.51     25.65 o 
  13   3   0     2270.25     2213.79     12.63 o 
  15   3   0      827.61      726.88      6.20 o 
  17   3   0     3275.81     3207.81     22.31 o 
  19   3   0      426.30      468.89      6.04 o 
  21   3   0      735.63      754.26     11.02 o 
  23   3   0      133.85      108.47      5.28 o 
  25   3   0       60.26       62.04      5.31 o 
  27   3   0      326.09      340.01      8.51 o 
   0   4   0    21215.15    21734.41    146.23 o 
   2   4   0     1427.92     1323.32      8.16 o 
   4   4   0     3091.53     3068.21     15.51 o 
   6   4   0      107.09       80.80      3.80 o 
   8   4   0     8162.63     7468.95     37.42 o 
  10   4   0     1403.24     1381.59      8.38 o 
  12   4   0      729.62      723.30      5.78 o 
  14   4   0     2918.13     2770.38     17.66 o 
  16   4   0     3146.43     2975.19     21.01 o 
  18   4   0       31.85       33.52      3.17 o 
  20   4   0     1011.88      995.62     10.64 o 
  22   4   0      529.65      512.99      8.38 o 
  24   4   0      237.39      238.27      7.02 o 
  26   4   0        4.83        5.10      5.06 o 
   1   5   0    12007.41    11598.67     58.93 o 
   3   5   0      244.65      217.14      5.78 o 
   5   5   0     2005.46     1916.11     11.27 o 
   7   5   0       68.05       87.12      1.94 o 
   9   5   0      868.54      817.86      5.58 o 
  11   5   0     1464.26     1499.76      9.59 o 
  13   5   0     2951.21     2695.10     17.22 o 
  15   5   0     2687.86     2525.01     18.37 o 
  17   5   0       41.38       43.46      3.36 o 
  19   5   0     1151.17     1162.66     11.74 o 
  21   5   0      849.77      819.00     10.75 o 
  23   5   0       41.25       36.78      4.99 o 
  25   5   0       60.16       58.94      5.47 o 
   0   6   0     1771.64     1767.78     14.61 o 
   2   6   0     1105.39     1120.28      6.66 o 
   4   6   0     3728.15     3697.06     20.66 o 
   6   6   0       26.89       25.60      2.64 o 
   8   6   0     1861.97     1821.84     12.13 o 
  10   6   0        9.73        9.92      2.20 o 
  12   6   0      149.66      128.10      5.90 o 
  14   6   0     1062.01     1012.09      9.19 o 
  16   6   0      465.41      443.12      8.21 o 
  18   6   0        4.55        4.92      3.49 o 
  20   6   0     1405.55     1442.57     14.18 o 
  22   6   0      640.96      626.39     11.43 o 
  24   6   0        3.82        5.24      4.79 o 
   1   7   0      463.56      438.59      4.55 o 
   3   7   0     1375.84     1402.04      9.48 o 
   5   7   0     1193.32     1146.38      8.25 o 
   7   7   0      231.07      244.03      4.41 o 
   9   7   0      142.84      150.42      4.80 o 
  11   7   0      346.97      341.93      5.53 o 
  13   7   0      403.18      392.33      6.56 o 
  15   7   0       70.91       58.98      4.10 o 
  17   7   0      575.75      574.95      8.46 o 
  19   7   0      576.26      564.53      8.58 o 
  21   7   0      381.71      396.08      8.00 o 
   0   8   0        2.25       -3.36      3.36 o 
   2   8   0        8.06       10.26      3.22 o 
   4   8   0      342.62      335.81      5.29 o 
   6   8   0      250.82      247.72      5.22 o 
   8   8   0     1824.69     1826.87     15.54 o 
  10   8   0        2.33        5.22      3.97 o 
  12   8   0       15.33       19.28      4.81 o 
  14   8   0       41.02       38.00      4.24 o 
  16   8   0      728.96      703.21      9.54 o 
  18   8   0      140.40      142.92      5.56 o 
  20   8   0      143.09      156.45      6.03 o 
   1   9   0      187.05      163.51      4.75 o 
   3   9   0        5.97       10.91      3.57 o 
   5   9   0        2.93        7.57      3.57 o 
   7   9   0        5.07       10.12      3.73 o 
   9   9   0       33.03       32.94      4.03 o 
  11   9   0      303.23      282.78      6.73 o 
  13   9   0      115.32      109.57      5.56 o 
  15   9   0       92.61       92.99      5.14 o 
  17   9   0      268.57      261.48      8.13 o 
   0  10   0       73.76       77.33     11.55 o 
   2  10   0      179.52      165.75      5.33 o 
   4  10   0      108.78       94.68      4.81 o 
   6  10   0       18.87       26.44      4.13 o 
   8  10   0      518.57      471.35      7.86 o 
  10  10   0       14.10       18.70      4.34 o 
  12  10   0      115.84      117.85      5.46 o 
  14  10   0       67.39       63.70      5.21 o 
   1  11   0       15.67       20.83      4.95 o 
   3  11   0       69.09       74.77      4.90 o 
   5  11   0        5.64       -4.35      4.35 o 
   7  11   0       83.88       81.36      5.23 o 
   9  11   0        0.07        1.14      4.51 o 
  11  11   0       14.89       13.81      4.97 o 
   0  12   0       75.90       89.18      8.79 o 
 -27   1   1       38.23       40.96      5.13 o 
 -25   1   1       10.16        4.37      4.38 o 
 -23   1   1      135.07      138.80      5.10 o 
 -21   1   1      679.33      645.24      8.02 o 
 -19   1   1       13.40       22.92      2.45 o 
 -17   1   1       82.00       71.76      2.31 o 
 -15   1   1       22.98       25.71      1.46 o 
 -13   1   1      939.77     1056.61      7.17 o 
 -11   1   1       36.45       49.53      1.91 o 
  -9   1   1     7422.85     7981.93     41.16 o 
  -7   1   1    16228.90    16622.92     82.48 o 
  -5   1   1       27.27       10.89      1.07 o 
  -3   1   1     1661.37     1753.22      9.28 o 
  -1   1   1     2704.71     2764.41     24.04 o 
   1   1   1     1347.55     1463.81      6.72 o 
   3   1   1    16096.73    16885.37     67.97 o 
   5   1   1    11599.91    12141.08     55.05 o 
   7   1   1     3746.06     3815.43     17.71 o 
   9   1   1     9033.33     9420.35     43.04 o 
  11   1   1     1633.04     1636.22      8.78 o 
  13   1   1      603.99      598.73      4.22 o 
  15   1   1        1.06        5.25      1.58 o 
  17   1   1       28.40       27.96      2.24 o 
  19   1   1       34.77       35.89      2.81 o 
  21   1   1       17.06       23.98      3.74 o 
  23   1   1      309.94      303.66      7.25 o 
  25   1   1        0.43        2.28      4.51 o 
  27   1   1       10.92        9.21      4.87 o 
 -28   2   1       31.25       27.08      5.19 o 
 -26   2   1      128.23      132.32      5.73 o 
 -24   2   1      203.98      213.98      6.28 o 
 -22   2   1      128.08      125.01      4.90 o 
 -20   2   1      113.39       88.97      3.56 o 
 -18   2   1       19.81       18.56      2.50 o 
 -16   2   1      177.09      142.03      3.96 o 
 -14   2   1      725.65      789.73      6.37 o 
 -12   2   1     2295.49     2029.28     11.94 o 
 -10   2   1      667.88      748.75      5.28 o 
  -8   2   1    12970.14    14565.02     74.90 o 
  -6   2   1      292.83      179.90      2.39 o 
  -4   2   1    37666.55    38896.20    176.53 o 
  -2   2   1     4228.90     4458.91     27.59 o 
   0   2   1      154.77      137.63      1.10 o 
   2   2   1    13129.92    14117.43     61.07 o 
   4   2   1     1854.93     1807.90      8.68 o 
   6   2   1     7482.32     7879.38     36.04 o 
   8   2   1     4419.95     4501.76     20.96 o 
  10   2   1     2931.88     2859.44     14.16 o 
  12   2   1     2268.34     2388.32     12.53 o 
  14   2   1       29.68       24.28      1.89 o 
  16   2   1      113.22       95.19      2.84 o 
  18   2   1        5.59        0.00      2.26 o 
  20   2   1       58.49       62.99      3.67 o 
  22   2   1      429.26      440.06      7.91 o 
  24   2   1        2.12        6.42      4.32 o 
  26   2   1       16.82       31.04      4.98 o 
 -27   3   1      275.20      274.42      7.67 o 
 -25   3   1      173.44      169.39      8.71 o 
 -23   3   1       37.37       54.80      4.59 o 
 -21   3   1      109.65      110.06      4.24 o 
 -19   3   1      727.90      654.57      7.42 o 
 -17   3   1     1438.30     1430.96     10.75 o 
 -15   3   1        7.42        1.85      1.90 o 
 -13   3   1        2.43       -0.05      1.11 o 
 -11   3   1      688.88      612.89      4.69 o 
  -9   3   1     4595.20     4812.01     27.52 o 
  -7   3   1        5.87       15.72      1.75 o 
  -3   3   1    12373.98    12777.32     56.42 o 
  -1   3   1      521.94      657.92      3.47 o 
   1   3   1     1143.46     1133.73      5.72 o 
   3   3   1     4703.78     4488.53     20.62 o 
   5   3   1     8604.67     8763.37     38.87 o 
   7   3   1     1836.04     2027.51      9.94 o 
   9   3   1     2386.10     2514.92     12.60 o 
  11   3   1      342.14      333.60      3.02 o 
  13   3   1     1010.55     1053.51      7.12 o 
  15   3   1     1947.80     1837.78     13.66 o 
  17   3   1     2412.20     2318.43     16.99 o 
  19   3   1        3.70        1.36      2.84 o 
  21   3   1        1.20       -3.94      3.94 o 
  23   3   1       36.41       23.80      4.52 o 
  25   3   1       20.11       24.33      4.87 o 
 -26   4   1      503.14      560.36      9.78 o 
 -24   4   1      767.53      793.75     17.81 o 
 -22   4   1       36.89       30.68      4.57 o 
 -20   4   1      193.68      211.03      5.50 o 
 -18   4   1     1949.98     1939.85     15.60 o 
 -16   4   1      309.16      331.46      4.60 o 
 -14   4   1     2019.01     2218.74     14.51 o 
 -12   4   1     2436.69     2449.13     14.94 o 
 -10   4   1      391.00      367.01      3.73 o 
  -8   4   1      751.68      751.07      5.25 o 
  -6   4   1      519.50      601.57      4.48 o 
  -4   4   1     1887.05     2249.59     11.60 o 
  -2   4   1      389.09      324.37      2.51 o 
   0   4   1     2628.82     2729.02     12.63 o 
   2   4   1     3886.39     3661.65     17.21 o 
   4   4   1    13064.71    13714.26     61.90 o 
   6   4   1     7246.13     7763.58     33.95 o 
   8   4   1       45.91       77.05      2.43 o 
  10   4   1      253.33      278.64      3.01 o 
  12   4   1       92.67       75.11      2.29 o 
  14   4   1      917.32      842.26      7.66 o 
  16   4   1     2383.49     2278.74     16.77 o 
  18   4   1      757.25      746.43      8.94 o 
  20   4   1       84.54      103.36      4.87 o 
  22   4   1        4.88        0.07      4.23 o 
  24   4   1       12.50        7.46      4.64 o 
  26   4   1       24.13       37.54      8.43 o 
 -25   5   1      334.79      353.64     10.23 o 
 -23   5   1      373.72      432.19      8.59 o 
 -21   5   1      924.12      956.22     10.85 o 
 -19   5   1      998.15      998.97     11.54 o 
 -17   5   1      609.84      604.07      7.62 o 
 -15   5   1     2051.86     2150.04     17.20 o 
 -13   5   1      866.82      783.10      6.41 o 
 -11   5   1       94.11       87.89      3.91 o 
  -9   5   1      932.20      885.74      6.05 o 
  -7   5   1       36.88       20.68      1.27 o 
  -5   5   1     1733.75     1741.48     10.04 o 
  -3   5   1      335.09      358.58      4.11 o 
  -1   5   1     8267.44     8086.99     38.86 o 
   1   5   1     2988.76     2961.96     14.94 o 
   3   5   1     3493.91     3559.70     18.99 o 
   5   5   1     3971.75     4103.97     20.97 o 
   7   5   1       88.16      101.55      2.61 o 
   9   5   1      689.58      690.27      4.94 o 
  11   5   1      122.87      154.13      2.98 o 
  13   5   1      409.70      401.49      5.07 o 
  15   5   1     1593.97     1462.36     11.77 o 
  17   5   1      930.90      944.83      9.53 o 
  19   5   1      542.18      625.74     10.01 o 
  21   5   1      122.34      113.05      5.31 o 
  23   5   1       79.02       83.85      5.45 o 
  25   5   1        4.41       -0.39      5.06 o 
 -24   6   1      470.35      517.56      9.01 o 
 -22   6   1      736.57      758.05     10.06 o 
 -20   6   1      434.40      457.10      7.21 o 
 -18   6   1      581.63      614.06      7.80 o 
 -16   6   1      558.71      575.69      7.92 o 
 -14   6   1      887.84      963.80      8.93 o 
 -12   6   1      737.58      781.05      6.85 o 
 -10   6   1      432.77      451.61      4.80 o 
  -8   6   1      128.24      140.43      3.00 o 
  -6   6   1      652.44      627.97      6.12 o 
  -4   6   1       89.06       64.19      2.37 o 
  -2   6   1      559.95      507.75      4.03 o 
   0   6   1     4113.14     4110.23     21.11 o 
   2   6   1     3401.88     3614.84     18.78 o 
   4   6   1      111.50      138.20      3.83 o 
   6   6   1      355.70      349.09      4.04 o 
   8   6   1     2673.97     2740.10     16.54 o 
  10   6   1     1956.77     2051.53     14.23 o 
  12   6   1      616.04      669.58      7.03 o 
  14   6   1     1233.15     1227.04     10.41 o 
  16   6   1        4.16        1.29      3.29 o 
  18   6   1      131.47      139.28      4.96 o 
  20   6   1      519.52      541.28      9.42 o 
  22   6   1       59.86       87.69      5.20 o 
 -23   7   1      498.46      533.62      9.26 o 
 -21   7   1      722.21      731.48     10.17 o 
 -19   7   1       57.43       53.33      4.63 o 
 -17   7   1      347.64      386.06      8.73 o 
 -15   7   1      198.56      211.49      5.63 o 
 -13   7   1      330.01      345.04      6.24 o 
 -11   7   1       76.86       89.12      3.69 o 
  -9   7   1     1348.54     1364.33     13.54 o 
  -7   7   1     1418.50     1428.27     10.76 o 
  -5   7   1       25.85       26.54      2.26 o 
  -3   7   1     4381.40     4401.13     25.50 o 
  -1   7   1     1308.69     1302.73      8.95 o 
   1   7   1      147.64      139.87      3.60 o 
   3   7   1      923.16      918.82      7.31 o 
   5   7   1      747.84      788.37      6.95 o 
   7   7   1      927.92      904.53      8.15 o 
   9   7   1      231.71      207.02      4.56 o 
  11   7   1     1500.82     1544.77     13.00 o 
  13   7   1     1697.14     1695.04     14.26 o 
  15   7   1      120.31      114.51      4.62 o 
  17   7   1      256.44      252.54      6.29 o 
  19   7   1      481.58      522.96      8.48 o 
  21   7   1      609.61      661.69      9.71 o 
 -20   8   1       15.34       18.35      4.82 o 
 -18   8   1      297.58      308.10      7.24 o 
 -16   8   1      441.76      467.24     10.18 o 
 -14   8   1      419.85      410.24      7.10 o 
 -12   8   1     1291.28     1246.93     12.22 o 
 -10   8   1      356.93      351.31      6.34 o 
  -8   8   1      108.84      115.23      4.50 o 
  -6   8   1      914.16      897.03      8.90 o 
  -4   8   1     1711.38     1680.00     13.85 o 
  -2   8   1      165.55      148.61      4.05 o 
   0   8   1        8.32        7.08      2.32 o 
   2   8   1     2576.77     2569.18     19.31 o 
   4   8   1        6.92       10.05      2.94 o 
   6   8   1      493.67      519.15      6.30 o 
   8   8   1      561.09      572.76      7.61 o 
  10   8   1      193.79      203.62      7.32 o 
  12   8   1     1389.74     1379.82     13.22 o 
  14   8   1      875.71      880.77     10.43 o 
  16   8   1      209.56      218.18      6.18 o 
  18   8   1      211.86      224.12      6.46 o 
  20   8   1      403.23      456.13      8.86 o 
 -19   9   1       49.93       56.28      5.28 o 
 -17   9   1      145.21      150.83      5.93 o 
 -15   9   1      245.57      233.84      6.46 o 
 -13   9   1       54.84       50.82      4.98 o 
 -11   9   1      382.25      366.59      7.07 o 
  -9   9   1      620.09      596.95      8.19 o 
  -7   9   1      587.57      572.65      8.00 o 
  -5   9   1     1163.55     1155.64     12.52 o 
  -3   9   1      751.25      732.25      8.84 o 
  -1   9   1      552.74      542.05      7.46 o 
   1   9   1       61.08       69.38      4.63 o 
   3   9   1      545.59      530.18      7.48 o 
   5   9   1      515.74      508.71      7.57 o 
   7   9   1        7.05        7.47      4.00 o 
   9   9   1      111.18      119.63      4.79 o 
  11   9   1      253.20      261.75      6.66 o 
  13   9   1      165.90      181.22      6.77 o 
  15   9   1      449.92      438.01      8.12 o 
  17   9   1      300.94      294.78      7.20 o 
 -16  10   1      262.84      241.35      8.31 o 
 -14  10   1      149.03      157.86      5.93 o 
 -12  10   1       18.92       15.22      4.50 o 
 -10  10   1      251.57      272.22      6.93 o 
  -8  10   1        3.21        7.15      4.26 o 
  -6  10   1     1038.66     1015.27     11.40 o 
  -4  10   1     1091.09     1051.42     11.46 o 
  -2  10   1      289.40      284.59      6.69 o 
   0  10   1      570.43      570.05      8.89 o 
   2  10   1      289.54      283.62      7.05 o 
   4  10   1       50.98       48.72      4.39 o 
   6  10   1        3.22        0.30      4.10 o 
   8  10   1      148.19      146.71      5.37 o 
  10  10   1      532.46      543.09      9.11 o 
  12  10   1      141.27      132.44      5.54 o 
  14  10   1      368.08      389.13     10.30 o 
 -11  11   1       45.23       60.98      5.32 o 
  -9  11   1      131.47      121.25      5.62 o 
  -7  11   1       25.67       25.72      4.73 o 
  -5  11   1      119.85      128.48      5.54 o 
  -3  11   1      862.43      843.74     10.92 o 
  -1  11   1     1164.33     1140.53     14.38 o 
   1  11   1      148.71      149.44      6.23 o 
   3  11   1      104.94      112.47      5.74 o 
   5  11   1      182.66      178.63      5.96 o 
   7  11   1       31.96       35.53      4.74 o 
   9  11   1       14.64       18.84      4.67 o 
  -2  12   1      872.54      864.93     27.44 o 
   0  12   1      353.43      335.22     10.39 o 
 -28   0   2       11.87        3.74      7.27 o 
 -26   0   2      344.16      331.96     10.94 o 
 -24   0   2      833.73      866.86     15.32 o 
 -22   0   2      785.62      749.26     11.39 o 
 -20   0   2     6314.17     6116.92     61.03 o 
 -18   0   2       15.74       11.07      2.92 o 
 -16   0   2     3948.83     4099.77     35.48 o 
 -14   0   2     1786.58     1524.90     13.74 o 
 -12   0   2     6066.73     5380.55     43.37 o 
 -10   0   2    28050.20    29289.11    344.99 o 
  -8   0   2     4169.75     4066.04     26.82 o 
  -6   0   2     2871.46     2732.41     19.06 o 
  -4   0   2    60813.18    54389.37    740.25 o 
  -2   0   2    26700.41    19973.35    256.93 o 
   0   0   2     4730.90     2940.89    341.25 o 
   2   0   2      804.99      994.50      7.19 o 
   4   0   2    54060.96    54603.61    346.66 o 
   6   0   2    23730.95    26808.51    183.15 o 
   8   0   2    20195.07    19423.37    132.07 o 
  10   0   2    10842.17    11867.85     81.20 o 
  12   0   2     1175.51     1222.84      9.88 o 
  14   0   2     3040.95     3025.60     23.63 o 
  16   0   2      483.30      561.22      7.80 o 
  18   0   2     2748.22     2740.65     28.94 o 
  20   0   2     3763.33     3610.35     37.44 o 
  22   0   2      810.85      837.45     14.64 o 
  24   0   2      336.12      346.58     10.55 o 
  26   0   2       33.55       24.54      7.16 o 
 -27   1   2      116.74      106.75      5.56 o 
 -25   1   2      157.68      179.38      5.93 o 
 -23   1   2      511.37      551.65      8.30 o 
 -21   1   2     2281.43     2205.84     17.43 o 
 -19   1   2     4392.61     4222.62     25.11 o 
 -17   1   2     2798.82     2839.06     17.33 o 
 -15   1   2     5957.08     5907.43     33.85 o 
 -13   1   2      500.34      425.62      4.99 o 
 -11   1   2     7655.75     7777.54     38.83 o 
  -9   1   2     5713.81     5830.54     37.84 o 
  -7   1   2     8505.59     8215.84     37.45 o 
  -5   1   2       37.85       27.79      1.27 o 
  -3   1   2     5795.17     5808.09     46.25 o 
  -1   1   2    47316.01    31406.93   2438.98 o 
   1   1   2    20819.21    20818.88     93.40 o 
   3   1   2     4551.97     4644.56     19.24 o 
   5   1   2    36492.67    34771.00    158.52 o 
   7   1   2      788.89      696.26      4.06 o 
   9   1   2     2107.74     1735.18      9.12 o 
  11   1   2     1152.47     1134.92      6.46 o 
  13   1   2     4618.16     4717.60     23.66 o 
  15   1   2     2452.84     2456.84     15.12 o 
  17   1   2     2735.77     2772.60     18.64 o 
  19   1   2      786.81      830.42      8.66 o 
  21   1   2      579.32      618.96      7.78 o 
  23   1   2      765.05      747.41     10.22 o 
  25   1   2       88.12       87.31      5.42 o 
 -28   2   2      231.83      230.83      7.15 o 
 -26   2   2      502.56      506.25      8.99 o 
 -24   2   2      271.20      279.39      6.72 o 
 -22   2   2       96.32       97.14      4.81 o 
 -20   2   2     1622.98     1535.69     13.03 o 
 -18   2   2     7340.95     7026.02     41.91 o 
 -16   2   2      445.03      437.37      4.57 o 
 -14   2   2      291.93      329.49      3.60 o 
 -12   2   2     5658.34     4976.06     26.38 o 
 -10   2   2     2257.41     2207.75     11.39 o 
  -8   2   2    21069.82    21499.80    100.20 o 
  -6   2   2     4940.97     4966.57     22.85 o 
  -2   2   2    20320.97    21312.14     88.50 o 
   0   2   2    18855.63    19809.10     81.91 o 
   4   2   2       40.00       16.41      2.10 o 
   6   2   2      189.81      109.28      1.46 o 
   8   2   2     5204.79     4867.74     24.01 o 
  10   2   2     4844.60     5084.47     25.17 o 
  12   2   2     9798.31     9945.41     48.55 o 
  14   2   2     1495.59     1574.80     10.22 o 
  16   2   2     5330.31     5696.44     36.09 o 
  18   2   2      124.25      130.89      3.66 o 
  20   2   2     1395.23     1360.10     12.05 o 
  22   2   2      548.38      551.93      8.57 o 
  24   2   2      323.46      339.27      7.56 o 
  26   2   2      815.74      871.13     13.11 o 
 -27   3   2      315.62      321.33      8.26 o 
 -25   3   2      151.44      156.09      6.55 o 
 -23   3   2      681.05      689.32      9.54 o 
 -21   3   2      429.55      432.37      6.80 o 
 -19   3   2     2037.26     1850.23     15.98 o 
 -17   3   2     3299.72     3042.72     19.35 o 
 -15   3   2      330.41      333.10      4.08 o 
 -13   3   2      741.75      817.92      7.25 o 
 -11   3   2      367.86      335.38      3.26 o 
  -9   3   2     5217.72     4836.83     23.97 o 
  -7   3   2    30475.58    31230.15    141.97 o 
  -5   3   2    11597.71    12015.00     53.01 o 
  -3   3   2    42738.41    42570.45    184.21 o 
  -1   3   2      411.70      611.38      3.23 o 
   1   3   2     1087.59     1068.57      5.31 o 
   3   3   2       62.47       38.06      0.96 o 
   5   3   2     2870.91     2595.94     12.43 o 
   7   3   2     2890.92     2801.30     14.23 o 
   9   3   2     2209.10     1990.73     10.56 o 
  11   3   2     7417.20     7432.37     36.58 o 
  13   3   2     1958.76     2009.98     12.60 o 
  15   3   2     1918.44     2040.90     14.94 o 
  17   3   2     3262.29     3432.24     23.84 o 
  19   3   2       19.19       12.19      3.42 o 
  21   3   2      169.34      175.43      5.83 o 
  23   3   2      392.57      393.69      7.78 o 
  25   3   2      959.13      960.47     12.15 o 
 -26   4   2      258.52      263.03      7.64 o 
 -24   4   2      904.04      927.98     12.89 o 
 -22   4   2      281.63      254.64      6.23 o 
 -20   4   2      590.80      602.81      7.91 o 
 -18   4   2      196.81      193.85      5.00 o 
 -16   4   2      376.23      333.79      4.65 o 
 -14   4   2        9.94       14.15      2.03 o 
 -12   4   2     7925.81     7853.26     42.59 o 
 -10   4   2     1682.20     1574.32      9.26 o 
  -8   4   2     2339.56     2233.74     11.95 o 
  -6   4   2    24723.49    25885.27    114.29 o 
  -4   4   2    18837.79    19658.68     84.65 o 
  -2   4   2      482.12      618.81      3.39 o 
   0   4   2     6990.62     6657.41     29.00 o 
   2   4   2     3061.39     2980.93     13.86 o 
   4   4   2     1889.57     1697.58      8.50 o 
   6   4   2     2512.25     2973.26     14.22 o 
   8   4   2     5277.27     5238.44     25.97 o 
  10   4   2     3612.82     3717.25     20.12 o 
  12   4   2     3986.48     3933.55     23.10 o 
  14   4   2      388.58      414.57      5.27 o 
  16   4   2      740.77      820.94      8.02 o 
  18   4   2     2306.76     2325.70     17.39 o 
  20   4   2      686.51      630.51     10.23 o 
  22   4   2       15.59       11.09      4.45 o 
  24   4   2      358.75      364.01      8.32 o 
 -25   5   2      527.62      538.96      9.45 o 
 -23   5   2     1631.89     1607.97     16.49 o 
 -21   5   2      996.40     1005.38     11.12 o 
 -19   5   2      116.11      117.09      4.41 o 
 -17   5   2        7.33        4.17      3.11 o 
 -15   5   2     2984.85     2992.88     19.05 o 
 -13   5   2       49.92       59.38      2.38 o 
 -11   5   2     1667.19     1625.73     10.19 o 
  -9   5   2     1807.24     1734.52     10.18 o 
  -7   5   2     3008.11     3107.59     16.65 o 
  -5   5   2      298.38      232.12      2.73 o 
  -3   5   2      226.06      166.16      2.48 o 
  -1   5   2     7276.28     7538.24     33.51 o 
   1   5   2     5503.14     5464.21     25.16 o 
   3   5   2     1883.79     1889.10     10.10 o 
   5   5   2     1941.29     1925.28     10.29 o 
   7   5   2      156.62      156.82      2.79 o 
   9   5   2     4654.34     4577.69     24.39 o 
  11   5   2     1114.05     1070.92      8.16 o 
  13   5   2     1777.80     1750.25     14.99 o 
  15   5   2       13.49       13.55      2.80 o 
  17   5   2      387.64      382.43      6.23 o 
  19   5   2     1176.86     1080.80     12.44 o 
  21   5   2        3.68        2.49      4.45 o 
  23   5   2       46.59       41.59      5.13 o 
 -24   6   2      480.47      467.73      8.55 o 
 -22   6   2      205.69      218.06      5.87 o 
 -20   6   2      555.07      545.93      9.43 o 
 -18   6   2     1142.69     1114.74     10.78 o 
 -16   6   2      590.38      595.41      7.34 o 
 -14   6   2      129.05      119.51      3.55 o 
 -12   6   2     1527.85     1507.34     12.30 o 
 -10   6   2       44.26       40.76      2.21 o 
  -8   6   2      255.10      279.85      3.70 o 
  -6   6   2       25.13       32.11      1.93 o 
  -4   6   2     2160.59     2108.07     12.50 o 
  -2   6   2      415.93      367.89      7.35 o 
   0   6   2    10375.18    10716.52     49.94 o 
   2   6   2     1502.14     1568.34      9.11 o 
   4   6   2     3486.02     3369.71     19.07 o 
   6   6   2      672.39      684.53      5.42 o 
   8   6   2       21.30       26.81      2.25 o 
  10   6   2      201.61      181.37      4.11 o 
  12   6   2     3332.71     3232.72     22.32 o 
  14   6   2      323.15      303.78      5.19 o 
  16   6   2      244.81      238.09      5.52 o 
  18   6   2      628.40      605.21      8.49 o 
  20   6   2      140.88      131.77      5.28 o 
  22   6   2      214.25      226.98      6.61 o 
 -23   7   2      408.20      409.84      8.46 o 
 -21   7   2       92.34       83.85      5.04 o 
 -19   7   2      671.74      657.14      9.66 o 
 -17   7   2      800.15      803.12      9.11 o 
 -15   7   2      489.64      468.25      6.75 o 
 -13   7   2       38.99       37.11      3.39 o 
 -11   7   2      109.61      106.01      4.33 o 
  -9   7   2       44.20       50.05      2.75 o 
  -7   7   2        6.60       16.14      2.56 o 
  -5   7   2      195.99      166.66      3.69 o 
  -3   7   2     3269.88     3239.15     20.11 o 
  -1   7   2      333.84      349.81      4.02 o 
   1   7   2     2171.77     2124.66     12.73 o 
   3   7   2      373.55      375.28      4.60 o 
   5   7   2      491.37      491.69      5.46 o 
   7   7   2      972.62      984.82      8.27 o 
   9   7   2      997.99      930.43      8.67 o 
  11   7   2      410.34      377.64      5.74 o 
  13   7   2      469.38      473.25      6.89 o 
  15   7   2      396.77      401.18      7.07 o 
  17   7   2       39.10       33.74      4.29 o 
  19   7   2       19.77       20.78      4.61 o 
  21   7   2       24.51       29.80      5.50 o 
 -20   8   2      205.05      206.29      6.27 o 
 -18   8   2      327.14      313.53      7.32 o 
 -16   8   2      336.45      335.08      7.05 o 
 -14   8   2        9.78       10.56      3.89 o 
 -12   8   2      529.01      504.77      7.55 o 
 -10   8   2      210.19      198.66      5.77 o 
  -8   8   2       99.99      105.41      3.93 o 
  -6   8   2        7.96       19.88      3.34 o 
  -4   8   2      517.94      518.17      6.26 o 
  -2   8   2       45.42       52.69      5.62 o 
   0   8   2      458.08      461.85      5.58 o 
   2   8   2     1269.60     1279.11     11.21 o 
   4   8   2     2055.61     2039.43     16.97 o 
   6   8   2        3.59        4.86      2.66 o 
   8   8   2        2.05        1.44      2.82 o 
  10   8   2      290.57      266.39      5.36 o 
  12   8   2      663.26      645.49      7.99 o 
  14   8   2        1.22       10.93      3.76 o 
  16   8   2      587.57      577.22     11.21 o 
  18   8   2      116.49      106.60      5.17 o 
 -19   9   2        3.55        2.88      4.82 o 
 -17   9   2        2.19        5.56      4.70 o 
 -15   9   2        5.21        5.40      4.49 o 
 -13   9   2        1.30       -2.37      4.38 o 
 -11   9   2      321.06      330.80      6.80 o 
  -9   9   2        4.27        7.21      3.75 o 
  -7   9   2       64.39       79.72      4.85 o 
  -5   9   2       71.75       85.02      4.36 o 
  -3   9   2      345.55      334.09      7.36 o 
  -1   9   2        4.17       -1.27      3.09 o 
   1   9   2      141.99      141.07      4.54 o 
   3   9   2       99.48       95.25      3.97 o 
   5   9   2       56.24       65.06      4.78 o 
   7   9   2      153.95      153.08      4.87 o 
   9   9   2      751.71      711.23      9.20 o 
  11   9   2        0.91       -4.03      4.03 o 
  13   9   2       78.62       69.26      5.41 o 
  15   9   2      164.69      152.74      5.75 o 
  17   9   2       14.55       15.03      4.89 o 
 -16  10   2       14.01       16.84      4.78 o 
 -14  10   2        6.50        6.19      4.55 o 
 -12  10   2       16.43       12.97      4.45 o 
 -10  10   2      195.57      174.83      6.33 o 
  -8  10   2      158.06      146.19      5.35 o 
  -6  10   2      363.95      350.69      7.13 o 
  -4  10   2       57.89       56.08      4.41 o 
  -2  10   2      288.20      273.72      6.59 o 
   0  10   2        7.13        9.09      4.31 o 
   2  10   2       39.07       35.57      4.22 o 
   4  10   2      493.69      482.99      7.61 o 
   6  10   2        7.04       -3.20      3.90 o 
   8  10   2       54.13       44.67      4.61 o 
  10  10   2        4.80        9.43      4.41 o 
  12  10   2      223.27      213.24      6.47 o 
  14  10   2       13.50       15.31      5.44 o 
 -11  11   2        9.16        9.73      4.81 o 
  -9  11   2       72.95       66.32      5.02 o 
  -7  11   2        1.74        1.55      4.29 o 
  -5  11   2        4.10        3.90      4.43 o 
  -3  11   2      215.70      231.93      6.46 o 
  -1  11   2       69.22       84.30      5.52 o 
   1  11   2        0.36       -2.62      4.68 o 
   3  11   2      189.08      157.58      5.66 o 
   5  11   2        4.82        3.12      4.43 o 
   7  11   2       14.43       11.82      4.44 o 
   9  11   2        0.26       -1.76      4.58 o 
 -29   1   3       60.84       68.84      5.81 o 
 -27   1   3       55.40       57.52      5.34 o 
 -25   1   3        8.60        0.92      4.61 o 
 -23   1   3      120.66      115.68      4.34 o 
 -21   1   3      445.22      447.85      6.24 o 
 -19   1   3      636.63      549.77      5.29 o 
 -17   1   3      260.65      214.63      3.41 o 
 -15   1   3      459.59      548.98      4.23 o 
 -13   1   3     1068.69     1044.23      5.88 o 
 -11   1   3      334.16      357.38      2.65 o 
  -9   1   3     1950.51     2247.55     11.00 o 
  -7   1   3     5021.25     5296.47     24.32 o 
  -5   1   3       81.61       59.07      1.13 o 
  -3   1   3    10218.93    10925.40     47.43 o 
  -1   1   3     8503.22     8975.27     32.46 o 
   1   1   3      656.96      622.61      2.82 o 
   3   1   3       12.53        0.89      0.83 o 
   5   1   3    15273.55    15857.08     74.06 o 
   7   1   3      368.01      431.58      2.88 o 
   9   1   3       26.72       24.42      1.19 o 
  11   1   3     4313.46     4441.24     22.18 o 
  13   1   3     1735.99     1776.63      9.78 o 
  15   1   3      589.50      547.21      4.88 o 
  17   1   3      171.85      147.66      4.28 o 
  19   1   3        0.40        1.57      3.13 o 
  21   1   3      150.40      151.82      5.40 o 
  23   1   3        0.12        0.28      4.18 o 
  25   1   3       39.48       40.44      6.64 o 
 -28   2   3      371.92      384.58      8.77 o 
 -26   2   3        2.91       -4.33      4.44 o 
 -24   2   3        0.88        4.89      4.09 o 
 -22   2   3     1241.32     1229.18     11.32 o 
 -20   2   3       34.72       18.47      2.68 o 
 -18   2   3        1.43       11.48      2.29 o 
 -16   2   3      193.45      225.97      3.50 o 
 -14   2   3     1433.07     1661.64      9.44 o 
 -12   2   3      467.33      440.66      3.14 o 
 -10   2   3      800.56      896.48      4.93 o 
  -8   2   3      136.15      215.28      1.87 o 
  -6   2   3      370.07      399.88      2.50 o 
  -4   2   3    86727.31    83360.38    357.49 o 
  -2   2   3    36750.78    36913.79    151.36 o 
   0   2   3     2662.26     2640.32     10.84 o 
   2   2   3     5321.22     5211.54     23.40 o 
   4   2   3     7560.88     7889.95     37.16 o 
   6   2   3     1741.15     2035.84     10.42 o 
   8   2   3      368.01      339.66      2.74 o 
  10   2   3     1415.26     1406.46      8.05 o 
  12   2   3     2561.78     2517.95     13.64 o 
  14   2   3      173.09      214.85      3.25 o 
  16   2   3      207.14      181.91      4.16 o 
  18   2   3      436.29      398.71      5.86 o 
  20   2   3       56.24       67.42      3.84 o 
  22   2   3      110.60      118.13      5.22 o 
  24   2   3        8.28        5.20      4.52 o 
  26   2   3      284.39      294.92      9.30 o 
 -27   3   3      445.81      501.55      9.40 o 
 -25   3   3      158.31      163.53      6.99 o 
 -23   3   3       61.28       69.17      4.15 o 
 -21   3   3       12.44        8.51      3.53 o 
 -19   3   3      942.92     1028.07      9.07 o 
 -17   3   3      344.01      274.06      4.07 o 
 -15   3   3      968.07      903.85      6.76 o 
 -13   3   3      427.92      432.93      3.60 o 
 -11   3   3      297.85      308.27      2.70 o 
  -9   3   3     5636.25     5743.84     26.65 o 
  -7   3   3     3793.83     4113.60     19.14 o 
  -5   3   3     4942.24     5054.90     23.31 o 
  -3   3   3        4.54        8.05      0.72 o 
  -1   3   3      779.11      636.55      3.25 o 
   1   3   3        8.14       15.68      1.07 o 
   3   3   3      599.16      618.47      3.52 o 
   5   3   3     8016.37     8452.27     39.94 o 
   7   3   3     4713.94     4756.18     22.92 o 
   9   3   3       29.16       27.78      1.37 o 
  11   3   3      143.30      168.08      2.52 o 
  13   3   3      256.12      271.71      3.78 o 
  15   3   3      889.35      929.97      8.28 o 
  17   3   3      522.16      496.55      6.05 o 
  19   3   3        1.15       -3.17      3.17 o 
  21   3   3      415.07      420.01      7.80 o 
  23   3   3       32.76       39.66      4.72 o 
  25   3   3      175.13      221.11     13.08 o 
 -26   4   3      149.47      162.23      6.41 o 
 -24   4   3        1.94        7.77      4.67 o 
 -22   4   3      131.17      142.81      5.00 o 
 -20   4   3      961.30      990.75     10.34 o 
 -18   4   3     1326.33     1362.08     11.75 o 
 -16   4   3     1587.19     1627.37     11.86 o 
 -14   4   3       14.04       15.13      1.96 o 
 -12   4   3     1315.13     1180.88     10.08 o 
 -10   4   3      651.47      666.42      4.48 o 
  -8   4   3     2580.02     3226.75     15.76 o 
  -6   4   3     2809.26     2679.20     12.92 o 
  -4   4   3    22552.24    24413.26    110.67 o 
  -2   4   3     1007.88     1017.00      5.64 o 
   0   4   3       71.08       60.85      1.40 o 
   2   4   3     4032.86     4248.98     19.90 o 
   4   4   3     3730.03     3821.68     18.02 o 
   6   4   3     2060.24     1940.91      9.72 o 
   8   4   3     3235.10     3521.36     18.33 o 
  10   4   3      508.23      533.03      4.54 o 
  12   4   3      271.37      324.81      4.13 o 
  14   4   3     1198.99     1220.17     10.12 o 
  16   4   3      120.60      129.72      4.35 o 
  18   4   3       32.35       33.05      3.53 o 
  20   4   3        6.85       -1.34      3.91 o 
  22   4   3       23.72       19.89      4.63 o 
  24   4   3       81.28       91.33      8.94 o 
 -25   5   3      164.67      177.45      6.54 o 
 -23   5   3       14.81       13.37      4.08 o 
 -21   5   3      593.06      613.90      8.42 o 
 -19   5   3      550.96      574.21      7.73 o 
 -17   5   3       67.89       58.24      3.20 o 
 -15   5   3      824.31      855.96      7.12 o 
 -13   5   3     2536.08     2640.13     16.15 o 
 -11   5   3     1040.45      988.37      9.33 o 
  -9   5   3     1022.96     1083.16      6.51 o 
  -7   5   3     2465.68     2519.69     12.72 o 
  -5   5   3     2108.95     2108.51     10.79 o 
  -3   5   3     1153.02     1275.05      6.94 o 
  -1   5   3     4535.29     4507.04     20.39 o 
   1   5   3     2298.58     2409.60     12.03 o 
   3   5   3     7651.58     7688.36     37.23 o 
   5   5   3      210.73      190.08      2.73 o 
   7   5   3       85.27      100.78      2.25 o 
   9   5   3     2568.87     2650.41     15.33 o 
  11   5   3      628.23      617.79      5.75 o 
  13   5   3      921.93      885.97      8.21 o 
  15   5   3      221.93      242.94      4.83 o 
  17   5   3      178.08      211.14      5.30 o 
  19   5   3       70.03       76.61      4.84 o 
  21   5   3       64.03       56.48      5.09 o 
  23   5   3       76.57       95.21      6.30 o 
 -24   6   3      127.86      140.85      5.86 o 
 -22   6   3      380.37      371.26      7.02 o 
 -20   6   3      275.42      270.79      6.00 o 
 -18   6   3      403.24      419.89      6.67 o 
 -16   6   3     1511.76     1461.52     12.68 o 
 -14   6   3      718.54      723.59      7.00 o 
 -12   6   3       39.89       36.02      2.44 o 
 -10   6   3       39.28       52.06      2.30 o 
  -8   6   3      179.58      208.97      3.27 o 
  -6   6   3      554.81      519.01      4.61 o 
  -4   6   3     1334.22     1378.84      8.19 o 
  -2   6   3     8457.62     8605.22     41.51 o 
   0   6   3     4233.03     4312.00     21.46 o 
   2   6   3     2892.88     2981.05     15.86 o 
   4   6   3      140.14      115.92      2.56 o 
   6   6   3       41.36       46.91      2.04 o 
   8   6   3     1321.00     1360.16     10.20 o 
  10   6   3     1496.34     1461.91     11.60 o 
  12   6   3     1541.00     1465.97     11.84 o 
  14   6   3      156.14      140.56      4.57 o 
  16   6   3       34.70       41.30      3.77 o 
  18   6   3       64.80       84.16      5.84 o 
  20   6   3       21.85       18.57      4.49 o 
  22   6   3       32.15       31.61      5.46 o 
 -23   7   3      497.06      509.68      8.93 o 
 -21   7   3       58.74       59.07      4.89 o 
 -19   7   3       36.98       41.98      4.11 o 
 -17   7   3       45.91       48.59      3.92 o 
 -15   7   3      107.67      113.07      4.08 o 
 -13   7   3      929.64      914.13      8.75 o 
 -11   7   3       79.00       72.70      3.14 o 
  -9   7   3     3050.64     3065.00     21.22 o 
  -7   7   3     2059.96     2115.89     14.67 o 
  -5   7   3      262.77      237.63      4.11 o 
  -3   7   3     1181.01     1131.33     11.02 o 
  -1   7   3     2115.65     2112.34     13.18 o 
   1   7   3     1705.16     1694.79     10.62 o 
   3   7   3       60.96       54.44      2.47 o 
   5   7   3       76.63       70.47      2.72 o 
   7   7   3      918.50      957.29      9.27 o 
   9   7   3      261.25      254.36      4.87 o 
  11   7   3     2860.53     2742.75     18.79 o 
  13   7   3      316.69      322.83      6.01 o 
  15   7   3      240.39      276.93      6.44 o 
  17   7   3      251.84      259.16      6.73 o 
  19   7   3       21.46       20.04      4.46 o 
  21   7   3        2.22       -1.13      4.91 o 
 -22   8   3      214.74      233.64      6.85 o 
 -20   8   3       36.41       28.42      4.63 o 
 -18   8   3      357.95      344.17      7.10 o 
 -16   8   3       47.49       44.37      4.26 o 
 -14   8   3       49.69       41.48      4.11 o 
 -12   8   3        4.63        9.43      3.70 o 
 -10   8   3      292.04      295.28      5.91 o 
  -8   8   3     3407.97     3312.86     24.28 o 
  -6   8   3     1904.81     1873.42     14.28 o 
  -4   8   3     1043.14     1036.25      9.19 o 
  -2   8   3      972.66      992.18      8.91 o 
   0   8   3      529.65      511.40      5.83 o 
   2   8   3       99.48       88.75      3.63 o 
   4   8   3       90.15       98.13      3.52 o 
   6   8   3     1579.34     1617.31     12.15 o 
   8   8   3      307.46      303.27      5.09 o 
  10   8   3      933.14      928.80      9.05 o 
  12   8   3       66.21       69.36      4.06 o 
  14   8   3        8.30       13.18      3.80 o 
  16   8   3      434.77      452.21      7.58 o 
  18   8   3       40.48       46.13      5.04 o 
 -19   9   3      100.19      107.40      5.81 o 
 -17   9   3        4.23        1.15      4.41 o 
 -15   9   3       62.91       63.48      4.81 o 
 -13   9   3      243.63      229.74      6.70 o 
 -11   9   3       79.14       76.28      4.50 o 
  -9   9   3      284.74      284.30      8.48 o 
  -7   9   3     2967.14     2889.95     23.77 o 
  -5   9   3     2934.88     2890.96     21.89 o 
  -3   9   3       15.48        6.99      4.72 o 
  -1   9   3      102.79       92.64      4.10 o 
   1   9   3      365.29      354.18      6.47 o 
   3   9   3      167.28      161.99      4.52 o 
   5   9   3       29.55       16.80      3.53 o 
   7   9   3      269.78      269.58      6.13 o 
   9   9   3      710.57      718.99     11.76 o 
  11   9   3      263.41      259.79      6.54 o 
  13   9   3      121.30      117.29      5.74 o 
  15   9   3      375.42      408.19      7.91 o 
 -16  10   3       31.23       41.81      5.06 o 
 -14  10   3       46.43       53.99      4.97 o 
 -12  10   3      335.92      325.30      7.28 o 
 -10  10   3      247.87      265.65      6.80 o 
  -8  10   3       98.35       79.59      4.69 o 
  -6  10   3     1297.51     1292.95     13.07 o 
  -4  10   3       92.98       85.06      4.72 o 
  -2  10   3      195.30      199.50      5.62 o 
   0  10   3       74.29       73.59      5.00 o 
   2  10   3      244.99      250.34      6.46 o 
   4  10   3      505.54      518.34      8.12 o 
   6  10   3        4.65        5.07      3.98 o 
   8  10   3      341.12      365.38      7.55 o 
  10  10   3      392.06      400.05      8.36 o 
  12  10   3       26.22       32.86      5.19 o 
 -11  11   3      139.13      130.82      5.73 o 
  -9  11   3       93.48       86.93      5.31 o 
  -7  11   3       65.45       60.52      4.85 o 
  -5  11   3      352.54      349.73      7.63 o 
  -3  11   3       52.63       56.91      5.18 o 
  -1  11   3      120.09      119.93      5.66 o 
   1  11   3      140.08      142.17      6.04 o 
   3  11   3       22.37       29.31      4.61 o 
   5  11   3        3.92        3.24      4.50 o 
   7  11   3      209.46      215.75      6.43 o 
   9  11   3      181.31      187.72      6.78 o 
 -28   0   4      168.42      164.53      9.02 o 
 -26   0   4        6.97        7.58      6.37 o 
 -24   0   4      854.95      822.45     16.67 o 
 -22   0   4     3716.86     3466.58     36.65 o 
 -20   0   4      584.66      599.57      8.86 o 
 -18   0   4      458.58      522.62      9.37 o 
 -16   0   4    16439.41    15614.17    114.34 o 
 -14   0   4     4268.40     4151.99     29.46 o 
 -12   0   4    29954.09    31778.61    216.24 o 
 -10   0   4    14507.96    14871.82    106.60 o 
  -8   0   4      261.38      424.96      4.94 o 
  -6   0   4     2695.23     3156.15     21.64 o 
  -4   0   4      841.83     1149.03      7.43 o 
  -2   0   4      155.79      218.65      4.43 o 
   0   0   4       26.39       -2.12      2.12 o 
   2   0   4      224.86      281.64      2.21 o 
   4   0   4    37476.29    35019.31    427.01 o 
   6   0   4     2409.46     2445.70     17.28 o 
   8   0   4    20398.27    21283.07    154.02 o 
  10   0   4     5012.32     4807.81     41.97 o 
  12   0   4    14874.86    15092.72    103.24 o 
  14   0   4     1982.84     1908.49     17.07 o 
  16   0   4      414.39      327.18      7.92 o 
  18   0   4     2924.32     2895.49     30.46 o 
  20   0   4      643.44      724.71     11.79 o 
  22   0   4      420.65      407.77     10.65 o 
  24   0   4        7.13       11.07      8.76 o 
 -29   1   4      263.46      258.71      7.85 o 
 -27   1   4      381.20      412.04      8.16 o 
 -25   1   4     1000.80     1001.85     13.06 o 
 -23   1   4     1878.53     1759.29     14.82 o 
 -21   1   4     3085.31     2952.25     20.07 o 
 -19   1   4     2996.09     3022.80     20.14 o 
 -17   1   4       14.51       16.73      2.16 o 
 -15   1   4     4065.61     3998.90     20.79 o 
 -13   1   4     8671.46     8541.26     42.78 o 
 -11   1   4    19669.46    20093.26     98.98 o 
  -9   1   4      233.89      138.35      2.01 o 
  -7   1   4    19771.20    19833.54     97.43 o 
  -5   1   4     1613.80     1369.67      6.34 o 
  -3   1   4     5258.18     5647.41     23.66 o 
  -1   1   4     4129.04     4010.74     14.99 o 
   1   1   4    25364.15    23890.13     97.77 o 
   3   1   4      747.15      848.11      4.15 o 
   5   1   4     9711.65     8993.69     44.50 o 
   7   1   4     2757.52     2434.51     12.79 o 
   9   1   4     8113.78     8416.86     42.25 o 
  11   1   4     4225.39     4231.15     21.20 o 
  13   1   4    14004.13    13957.33     77.86 o 
  15   1   4      285.02      319.43      3.93 o 
  17   1   4      154.28      174.14      4.30 o 
  19   1   4     1980.37     1913.38     15.53 o 
  21   1   4      597.83      549.05      7.51 o 
  23   1   4        9.20       11.99      4.49 o 
  25   1   4      427.72      468.05     10.51 o 
 -28   2   4     1361.11     1396.77     18.54 o 
 -26   2   4      232.97      203.99      6.42 o 
 -24   2   4     1352.20     1331.01     13.03 o 
 -22   2   4      671.08      696.30      7.93 o 
 -20   2   4      101.04       92.47      2.99 o 
 -18   2   4     2002.37     2028.18     14.16 o 
 -16   2   4     6926.90     6766.09     36.91 o 
 -14   2   4     7408.34     7503.14     37.81 o 
 -12   2   4      698.53      760.57      4.80 o 
 -10   2   4     6395.53     6587.16     32.19 o 
  -8   2   4    27588.66    27893.86    134.93 o 
  -6   2   4      127.49      102.43      1.35 o 
  -4   2   4     2874.19     2583.36     12.03 o 
   0   2   4    24015.55    24565.19    107.74 o 
   2   2   4       23.45       25.57      1.04 o 
   4   2   4     2882.60     2556.75     12.41 o 
   6   2   4    21339.23    22074.42    109.69 o 
   8   2   4     4647.20     4840.54     25.52 o 
  10   2   4     1639.25     1548.86      8.75 o 
  12   2   4     1680.38     1797.31     10.57 o 
  14   2   4     5982.63     5914.22     34.04 o 
  16   2   4     6482.97     6249.98     41.24 o 
  18   2   4       20.94       22.71      3.24 o 
  20   2   4      144.18      167.70      4.71 o 
  22   2   4      141.04      146.13      5.44 o 
  24   2   4      181.10      163.87      7.01 o 
 -27   3   4     1878.93     1940.77     19.26 o 
 -25   3   4     1040.76     1025.21     12.14 o 
 -23   3   4     1482.32     1478.85     14.07 o 
 -21   3   4      511.40      488.55      7.10 o 
 -19   3   4     2550.06     2474.94     19.13 o 
 -17   3   4       17.13       12.91      2.24 o 
 -15   3   4       83.19       95.71      2.41 o 
 -13   3   4     2235.99     2146.62     11.76 o 
 -11   3   4      917.98      854.81      5.53 o 
  -9   3   4     3364.41     3164.64     15.97 o 
  -7   3   4    25389.58    26154.01    122.26 o 
  -5   3   4    12502.26    12619.75     58.75 o 
  -3   3   4    16072.09    16486.88     74.91 o 
  -1   3   4       22.08       15.72      0.95 o 
   1   3   4    30017.31    29493.46    130.28 o 
   3   3   4       20.57       40.90      1.71 o 
   5   3   4     3282.34     2877.28     14.53 o 
   7   3   4     3370.90     3483.47     17.61 o 
   9   3   4     2955.21     2992.96     15.30 o 
  11   3   4     1182.82     1109.02      7.73 o 
  13   3   4     2634.59     2648.01     16.81 o 
  15   3   4     2846.23     2971.93     21.87 o 
  17   3   4      345.91      370.73      5.87 o 
  19   3   4        6.74        3.90      3.37 o 
  21   3   4      457.20      452.97      7.08 o 
  23   3   4      159.41      157.02      6.94 o 
  25   3   4      776.09      799.24     16.80 o 
 -28   4   4      140.10      144.34      6.42 o 
 -26   4   4      666.70      665.74     10.19 o 
 -24   4   4      591.10      613.33      8.72 o 
 -22   4   4     2381.55     2319.29     19.77 o 
 -20   4   4      844.09      884.96      9.69 o 
 -18   4   4       11.25        9.03      2.70 o 
 -16   4   4      943.52      937.26      7.79 o 
 -14   4   4      301.84      333.53      3.83 o 
 -12   4   4      359.27      336.76      3.31 o 
 -10   4   4      725.25      806.82      5.94 o 
  -8   4   4    30235.69    31446.00    149.93 o 
  -6   4   4     7650.61     7736.93     36.52 o 
  -4   4   4     2939.07     2737.42     13.11 o 
  -2   4   4     9666.59     9946.58     44.07 o 
   0   4   4       86.09       81.01      1.37 o 
   2   4   4      139.04      245.03      3.19 o 
   4   4   4     1014.58      934.20      5.04 o 
   6   4   4     2127.84     2194.83     12.84 o 
   8   4   4     9006.81     9575.73     46.60 o 
  10   4   4     3381.91     3433.97     20.27 o 
  12   4   4     2801.60     2979.76     18.68 o 
  14   4   4      329.62      349.34      5.14 o 
  16   4   4      574.75      560.96      6.69 o 
  18   4   4        8.07        7.13      3.51 o 
  20   4   4       26.12       28.96      3.85 o 
  22   4   4      823.29      832.28     18.25 o 
  24   4   4      374.77      364.44     10.81 o 
 -27   5   4      148.55      151.99      6.76 o 
 -25   5   4      426.60      420.96      8.65 o 
 -23   5   4      606.61      591.22      8.57 o 
 -21   5   4      805.75      801.92      9.59 o 
 -19   5   4      282.96      278.00      5.76 o 
 -17   5   4      136.80      142.48      3.63 o 
 -15   5   4      405.25      426.41      5.59 o 
 -13   5   4       26.28       30.92      2.85 o 
 -11   5   4     4910.89     5028.05     26.74 o 
  -9   5   4      559.30      631.87      4.92 o 
  -7   5   4     7205.76     7456.81     36.26 o 
  -5   5   4     1594.52     1614.04      8.77 o 
  -3   5   4     6131.46     6060.97     28.84 o 
  -1   5   4     2948.65     3067.56     14.60 o 
   1   5   4      358.90      385.49      3.07 o 
   3   5   4      628.53      581.35      4.63 o 
   5   5   4     1606.66     1529.02      8.04 o 
   7   5   4      899.69      920.92      6.01 o 
   9   5   4     5069.01     5144.26     28.50 o 
  11   5   4      888.68      981.05      8.49 o 
  13   5   4      492.73      524.38      6.18 o 
  15   5   4       55.53       41.79      3.29 o 
  17   5   4      386.32      388.55      6.39 o 
  19   5   4      104.76      104.25      4.70 o 
  21   5   4      453.05      466.25      9.45 o 
  23   5   4      462.75      447.89     10.41 o 
 -26   6   4       31.49       23.02      4.94 o 
 -24   6   4      457.03      492.49      8.54 o 
 -22   6   4       62.19       60.38      4.23 o 
 -20   6   4      415.11      405.01      7.70 o 
 -18   6   4       18.05       21.48      3.44 o 
 -16   6   4     1783.66     1717.77     13.42 o 
 -14   6   4      820.69      778.09      7.47 o 
 -12   6   4      445.39      442.35      5.51 o 
 -10   6   4     3460.18     3530.06     20.94 o 
  -8   6   4     7621.81     7761.26     40.53 o 
  -6   6   4        9.08        3.27      1.92 o 
  -4   6   4        6.20        8.37      2.68 o 
  -2   6   4     3906.71     4156.15     21.38 o 
   0   6   4     4119.46     4083.49     20.42 o 
   2   6   4     1048.64     1197.76      7.61 o 
   4   6   4      832.28      840.93      6.45 o 
   6   6   4     1416.77     1424.76      9.62 o 
   8   6   4     3600.07     3582.24     22.09 o 
  10   6   4      909.18      960.76      8.25 o 
  12   6   4       45.84       58.96      3.16 o 
  14   6   4      671.62      692.44      7.61 o 
  16   6   4      107.42       98.79      4.30 o 
  18   6   4        7.40        7.37      4.13 o 
  20   6   4      133.71      146.91      6.77 o 
  22   6   4      197.95      206.51      7.24 o 
 -23   7   4        2.51        5.86      4.74 o 
 -21   7   4       30.35       22.04      4.46 o 
 -19   7   4      247.43      234.21      6.23 o 
 -17   7   4      200.52      185.22      5.05 o 
 -15   7   4     1451.26     1389.13     14.30 o 
 -13   7   4      237.53      224.64      4.64 o 
 -11   7   4      453.15      465.72      5.68 o 
  -9   7   4      397.18      445.20      7.20 o 
  -7   7   4      721.32      693.83      6.98 o 
  -5   7   4      173.78      178.30      4.63 o 
  -3   7   4      237.72      238.45      4.06 o 
  -1   7   4      248.63      257.62      3.67 o 
   1   7   4     1405.59     1371.72      9.79 o 
   3   7   4      125.18      127.90      3.12 o 
   5   7   4     2787.02     2759.33     18.57 o 
   7   7   4       77.98       82.74      4.22 o 
   9   7   4      300.05      296.07      4.88 o 
  11   7   4        2.49       10.45      2.93 o 
  13   7   4       11.08        8.30      3.10 o 
  15   7   4      393.62      353.70      6.33 o 
  17   7   4      437.83      413.60      7.12 o 
  19   7   4       34.97       44.89      5.04 o 
 -22   8   4       58.75       52.30      5.16 o 
 -20   8   4       47.93       47.48      4.80 o 
 -18   8   4       21.09       18.03      4.29 o 
 -16   8   4       53.95       67.62      5.23 o 
 -14   8   4       30.90       25.40      3.84 o 
 -12   8   4      228.88      233.34      5.38 o 
 -10   8   4        7.90       15.23      3.55 o 
  -8   8   4     1540.13     1526.82     12.34 o 
  -6   8   4     1273.84     1256.28     13.57 o 
  -4   8   4      853.99      870.16      8.27 o 
  -2   8   4        9.24        9.39      2.76 o 
   0   8   4      187.08      164.69      3.72 o 
   2   8   4      443.74      429.25      6.07 o 
   4   8   4       11.60       13.63      2.55 o 
   6   8   4      118.37      106.17      3.41 o 
   8   8   4     1038.59     1012.55     11.01 o 
  10   8   4        1.81        2.73      3.17 o 
  12   8   4       69.76       69.33      3.85 o 
  14   8   4      174.04      166.76      5.90 o 
  16   8   4       12.30        7.66      4.47 o 
  18   8   4      116.87      126.95      6.30 o 
 -19   9   4        1.68        0.58      4.61 o 
 -17   9   4       69.93       80.46      5.13 o 
 -15   9   4       38.67       33.30      4.36 o 
 -13   9   4       28.35       26.88      4.54 o 
 -11   9   4       54.29       58.75      4.40 o 
  -9   9   4       38.10       30.18      4.02 o 
  -7   9   4     1346.74     1341.82     13.11 o 
  -5   9   4      707.16      726.90      8.38 o 
  -3   9   4      823.88      798.92      8.73 o 
  -1   9   4      128.36      118.78      4.08 o 
   1   9   4       26.75       26.45      3.78 o 
   3   9   4       51.87       56.40      3.72 o 
   5   9   4      162.90      162.67      4.71 o 
   7   9   4       51.56       53.03      3.89 o 
   9   9   4       17.20       22.42      4.07 o 
  11   9   4       93.03       98.56      4.94 o 
  13   9   4        6.20        0.81      5.14 o 
  15   9   4      133.40      147.48      5.82 o 
 -16  10   4      110.33      106.41      5.79 o 
 -14  10   4      245.06      233.47      6.45 o 
 -12  10   4        0.68        0.46      4.24 o 
 -10  10   4       23.24       17.86      4.39 o 
  -8  10   4       74.65       67.13      4.61 o 
  -6  10   4      477.97      477.02      7.90 o 
  -4  10   4      476.52      458.58     10.12 o 
  -2  10   4       72.85       59.93      4.41 o 
   0  10   4      344.95      333.46      7.25 o 
   2  10   4        7.19        7.09      3.87 o 
   4  10   4       82.80       73.10      4.62 o 
   6  10   4       34.73       34.00      5.02 o 
   8  10   4       72.37       84.01      5.04 o 
  10  10   4       20.62       29.29      4.92 o 
  12  10   4       44.50       48.30      5.36 o 
 -11  11   4        9.75        5.69      4.70 o 
  -9  11   4        9.48        9.74      4.59 o 
  -7  11   4        0.70        4.79      4.51 o 
  -5  11   4       73.86       68.29      4.94 o 
  -3  11   4      179.89      176.97      6.53 o 
  -1  11   4        0.41        3.79      4.74 o 
   1  11   4       11.79       12.81      4.93 o 
   3  11   4        0.13        5.40      4.34 o 
   5  11   4      163.86      157.41      6.35 o 
   7  11   4       63.02       68.11      5.50 o 
 -29   1   5       36.99       36.92      5.32 o 
 -27   1   5       29.71       27.81      4.68 o 
 -25   1   5       25.86       29.94      4.00 o 
 -23   1   5     1290.51     1256.10     11.55 o 
 -21   1   5       64.59       75.95      2.99 o 
 -19   1   5      304.66      283.45      6.86 o 
 -17   1   5       81.41       73.82      2.12 o 
 -15   1   5     2886.36     2991.86     15.84 o 
 -13   1   5     3679.31     3892.62     20.02 o 
 -11   1   5     1699.17     1822.85      9.79 o 
  -9   1   5      367.90      337.26      2.56 o 
  -7   1   5     4050.73     4172.62     20.91 o 
  -5   1   5      742.45      940.07      5.07 o 
  -3   1   5    28481.27    28345.59    147.21 o 
  -1   1   5     2762.17     2834.31     11.70 o 
   1   1   5     2072.55     2093.10      8.79 o 
   3   1   5     4030.78     3920.87     17.47 o 
   5   1   5       84.63      120.21      2.12 o 
   7   1   5      163.96      164.90      2.11 o 
   9   1   5     1431.87     1403.80      8.78 o 
  11   1   5     4601.71     4514.23     25.64 o 
  13   1   5       39.74       46.61      2.03 o 
  15   1   5     1151.90     1090.68      8.65 o 
  17   1   5       64.87       72.41      3.42 o 
  19   1   5       93.79       98.07      3.93 o 
  21   1   5       57.06       56.56      3.99 o 
  23   1   5       36.78       34.81      5.58 o 
  25   1   5       60.14       59.99      5.87 o 
 -28   2   5        6.04       12.42      4.95 o 
 -26   2   5       86.24       90.30      5.15 o 
 -24   2   5     1168.95     1179.51     11.31 o 
 -22   2   5      583.07      589.33      6.77 o 
 -20   2   5        1.08        3.70      2.66 o 
 -18   2   5        6.32        2.27      2.27 o 
 -16   2   5     3766.96     3867.51     21.79 o 
 -14   2   5        4.63        7.24      1.40 o 
 -12   2   5     2118.55     2230.07     11.93 o 
 -10   2   5       62.97       26.88      1.47 o 
  -8   2   5    11245.42    12431.04     59.85 o 
  -6   2   5     7334.08     8471.75     39.53 o 
  -4   2   5     1085.30     1116.19      6.38 o 
  -2   2   5      405.46      321.25      1.88 o 
   0   2   5       49.65       56.38      1.86 o 
   2   2   5      376.48      344.79      3.36 o 
   4   2   5      858.64      860.85      5.32 o 
   6   2   5     2106.16     2284.11     11.69 o 
   8   2   5      623.65      641.67      4.28 o 
  10   2   5     1098.53     1166.98      7.23 o 
  12   2   5      458.58      514.58      4.56 o 
  14   2   5     1448.02     1432.16     10.59 o 
  16   2   5        1.12        4.92      2.78 o 
  18   2   5      226.72      247.12      5.22 o 
  20   2   5      231.21      257.02      5.40 o 
  22   2   5       33.39       33.25      5.46 o 
  24   2   5      128.29      132.41      6.46 o 
 -29   3   5       36.38       37.05      5.63 o 
 -27   3   5      150.82      143.99      5.95 o 
 -25   3   5       76.44       83.80      4.69 o 
 -23   3   5      164.90      174.69      4.80 o 
 -21   3   5      219.61      219.61      4.58 o 
 -19   3   5      221.60      243.93      5.86 o 
 -17   3   5      197.62      198.64      3.85 o 
 -15   3   5     1888.21     1867.07     11.85 o 
 -13   3   5      476.62      465.16      3.75 o 
 -11   3   5        6.84       14.94      2.06 o 
  -9   3   5     2788.56     2785.48     13.69 o 
  -7   3   5     1307.73     1490.69      7.87 o 
  -5   3   5    13378.51    14205.92     64.32 o 
  -3   3   5      607.88      632.47      3.90 o 
  -1   3   5     3447.19     3212.58     14.58 o 
   1   3   5     1277.72     1291.44      6.49 o 
   3   3   5      231.35      255.37      2.10 o 
   5   3   5      143.58      152.06      3.21 o 
   7   3   5      253.01      257.97      2.64 o 
   9   3   5      923.32      943.63      5.97 o 
  11   3   5      224.09      244.65      3.08 o 
  13   3   5      223.03      259.39      3.97 o 
  15   3   5       28.49       49.43      3.01 o 
  17   3   5       15.34       22.21      3.07 o 
  19   3   5      380.01      393.14      6.22 o 
  21   3   5       18.71       13.19      4.11 o 
  23   3   5      100.98      101.14      5.88 o 
 -28   4   5       52.50       68.64      5.79 o 
 -26   4   5       27.58       20.23      4.90 o 
 -24   4   5        3.42       -0.83      3.86 o 
 -22   4   5       35.92       40.50      3.80 o 
 -20   4   5      473.99      468.63      6.06 o 
 -18   4   5        2.63        4.29      2.74 o 
 -16   4   5       65.02       55.16      2.90 o 
 -14   4   5     1546.75     1556.49      9.87 o 
 -12   4   5      395.08      349.06      3.26 o 
 -10   4   5      684.41      677.60      4.50 o 
  -8   4   5    13580.91    14699.04     70.21 o 
  -6   4   5    31567.70    33199.89    163.88 o 
  -4   4   5     1348.18     1501.66     16.84 o 
  -2   4   5      175.30      277.36      2.86 o 
   0   4   5       42.71       28.20      1.06 o 
   2   4   5      966.76     1127.50      6.01 o 
   4   4   5     6518.66     6479.03     30.07 o 
   6   4   5     1627.66     1738.79      8.92 o 
   8   4   5      492.45      458.37      3.96 o 
  10   4   5       35.69       52.71      2.05 o 
  12   4   5      102.55       68.64      2.55 o 
  14   4   5       95.87      104.98      3.34 o 
  16   4   5      270.04      285.91      5.09 o 
  18   4   5      994.44     1018.39      9.60 o 
  20   4   5      213.09      226.99      6.18 o 
  22   4   5      330.09      359.00      9.25 o 
 -27   5   5       66.98       67.14      5.61 o 
 -25   5   5       11.71       13.88      5.08 o 
 -23   5   5       28.31       29.37      4.23 o 
 -21   5   5       13.37       12.32      3.73 o 
 -19   5   5       13.25       17.81      3.08 o 
 -17   5   5      955.23      955.32      8.27 o 
 -15   5   5      666.26      664.21      8.58 o 
 -13   5   5     4767.98     4733.24     26.33 o 
 -11   5   5     8436.95     8442.33     43.91 o 
  -9   5   5      502.62      552.75      4.13 o 
  -7   5   5       16.11       25.92      2.04 o 
  -5   5   5      615.38      596.31      4.30 o 
  -3   5   5      196.84      182.54      2.81 o 
  -1   5   5        6.75       10.58      1.61 o 
   1   5   5      636.56      617.67      4.25 o 
   3   5   5     4030.99     3898.15     20.18 o 
   5   5   5      176.66      154.52      2.33 o 
   7   5   5     2169.67     2248.43     12.39 o 
   9   5   5        7.60       15.14      1.82 o 
  11   5   5      114.49      119.82      2.97 o 
  13   5   5     1091.42     1198.14     10.14 o 
  15   5   5       87.40      107.65      3.96 o 
  17   5   5      244.52      245.52      5.78 o 
  19   5   5      541.00      563.42      8.63 o 
  21   5   5      432.39      453.75     10.11 o 
 -26   6   5      206.27      228.13      8.61 o 
 -24   6   5       89.81       90.24      5.28 o 
 -22   6   5      286.70      262.68      6.09 o 
 -20   6   5      117.26      110.96      4.36 o 
 -18   6   5       50.35       46.73      3.30 o 
 -16   6   5       49.03       58.16      3.01 o 
 -14   6   5      723.47      733.23      7.98 o 
 -12   6   5     3153.61     2981.81     19.82 o 
 -10   6   5     6210.16     6149.63     36.46 o 
  -8   6   5     6659.88     6987.60     37.98 o 
  -6   6   5       22.37       29.79      2.49 o 
  -4   6   5      230.32      176.73      2.76 o 
  -2   6   5     2066.70     2022.12     11.53 o 
   0   6   5       93.02      138.22      2.84 o 
   2   6   5      688.01      641.35      5.16 o 
   4   6   5     2524.80     2540.72     16.34 o 
   6   6   5     1286.65     1309.47      9.03 o 
   8   6   5        9.72       13.90      2.85 o 
  10   6   5      165.81      180.42      4.11 o 
  12   6   5      251.65      279.12      4.87 o 
  14   6   5       10.82       11.79      3.03 o 
  16   6   5      571.54      580.68      7.03 o 
  18   6   5      638.11      645.65     11.48 o 
  20   6   5      477.81      486.39      9.65 o 
 -23   7   5      465.76      487.55      8.68 o 
 -21   7   5        7.37        4.13      4.26 o 
 -19   7   5      147.84      134.90      5.44 o 
 -17   7   5      625.93      628.61      7.90 o 
 -15   7   5       15.72       24.04      3.21 o 
 -13   7   5      146.68      142.81      6.55 o 
 -11   7   5     2607.00     2578.49     17.68 o 
  -9   7   5     4102.92     4079.98     26.32 o 
  -7   7   5       62.93       67.28      3.57 o 
  -5   7   5      489.37      487.13      7.02 o 
  -3   7   5     1365.55     1361.20     10.19 o 
  -1   7   5      855.64      832.39      7.24 o 
   1   7   5      733.09      713.59      7.18 o 
   3   7   5      153.30      155.20      3.40 o 
   5   7   5      526.73      539.10      5.86 o 
   7   7   5     1493.42     1472.79     12.72 o 
   9   7   5      788.40      766.33      7.36 o 
  11   7   5      429.77      443.96      5.86 o 
  13   7   5      154.54      173.98      4.39 o 
  15   7   5      485.92      489.74      8.41 o 
  17   7   5       33.31       27.54      4.60 o 
  19   7   5       57.87       66.33      5.88 o 
 -22   8   5      357.09      346.74      7.83 o 
 -20   8   5      132.77      128.95      5.83 o 
 -18   8   5       89.49       94.63      4.99 o 
 -16   8   5      327.71      331.60      6.86 o 
 -14   8   5        8.81       14.10      3.61 o 
 -12   8   5      523.87      489.72      6.82 o 
 -10   8   5     1959.49     1924.40     14.69 o 
  -8   8   5     2180.21     2152.32     17.45 o 
  -6   8   5      528.35      519.95      7.50 o 
  -4   8   5     2137.99     2066.09     15.29 o 
  -2   8   5     1341.79     1339.33     10.94 o 
   0   8   5      434.32      426.29      5.53 o 
   2   8   5       25.71       33.63      3.17 o 
   4   8   5      331.26      325.63      4.89 o 
   6   8   5      655.91      657.16      6.89 o 
   8   8   5      490.40      481.39      6.10 o 
  10   8   5      465.61      457.32      7.05 o 
  12   8   5       63.10       62.41      3.90 o 
  14   8   5      260.34      283.81      7.04 o 
  16   8   5       87.29       94.52      5.83 o 
  18   8   5        7.75       11.11      7.83 o 
 -19   9   5      321.33      330.23      7.63 o 
 -17   9   5      427.67      465.49      8.29 o 
 -15   9   5        4.67        4.43      4.22 o 
 -13   9   5       89.03       87.35      4.62 o 
 -11   9   5      254.27      262.81      6.22 o 
  -9   9   5      365.72      369.99      6.33 o 
  -7   9   5      307.40      300.02      5.92 o 
  -5   9   5      579.22      560.61      7.29 o 
  -3   9   5      552.40      537.64      6.65 o 
  -1   9   5      302.32      306.31      5.78 o 
   1   9   5        5.50       -3.30      3.30 o 
   3   9   5      685.58      673.03      7.60 o 
   5   9   5      690.38      699.68      8.40 o 
   7   9   5     1232.03     1188.41     11.36 o 
   9   9   5      492.69      482.10      9.95 o 
  11   9   5      117.09      136.42      5.83 o 
  13   9   5      255.59      245.04      7.34 o 
  15   9   5      101.89      106.47      6.04 o 
 -16  10   5      263.79      277.73      7.34 o 
 -14  10   5      238.35      251.59      6.72 o 
 -12  10   5      205.11      228.28      6.39 o 
 -10  10   5      107.53      102.58      5.00 o 
  -8  10   5      116.07      108.23      4.98 o 
  -6  10   5      288.14      304.49      6.62 o 
  -4  10   5      148.37      148.62      5.16 o 
  -2  10   5      325.55      322.60      7.29 o 
   0  10   5      214.12      210.50      7.75 o 
   2  10   5      417.49      429.00      7.56 o 
   4  10   5       80.99       80.31      4.62 o 
   6  10   5      260.55      287.20      7.48 o 
   8  10   5      548.21      555.79     10.49 o 
  10  10   5       37.16       39.26      5.24 o 
  12  10   5      285.17      304.85      9.26 o 
 -11  11   5      337.48      325.81     10.68 o 
  -9  11   5      291.33      291.48      9.00 o 
  -7  11   5       52.90       61.57      4.84 o 
  -5  11   5        2.79        7.69      4.47 o 
  -3  11   5        6.28       10.15      4.69 o 
  -1  11   5      144.88      156.88      7.86 o 
   1  11   5        4.37        0.13      5.40 o 
   3  11   5      258.51      266.39      7.60 o 
   5  11   5      488.10      492.54     11.10 o 
   7  11   5      268.36      274.63      8.74 o 
 -30   0   6      338.40      302.72     16.69 o 
 -28   0   6      156.35      155.75     12.30 o 
 -26   0   6     1993.04     1981.10     26.57 o 
 -24   0   6       37.58       41.98      5.08 o 
 -22   0   6      337.20      332.93      7.04 o 
 -20   0   6     4508.31     4602.37     41.89 o 
 -18   0   6     2036.22     1983.87     17.88 o 
 -16   0   6      305.50      275.63      4.17 o 
 -14   0   6     7741.40     8092.35     55.97 o 
 -12   0   6    18825.95    18421.83    188.47 o 
 -10   0   6      204.50      128.55      2.54 o 
  -8   0   6     4774.06     4276.41     31.07 o 
  -6   0   6     4037.42     3367.11     22.58 o 
  -4   0   6     4802.54     5283.15     44.08 o 
  -2   0   6    41037.48    39556.90    817.06 o 
   0   0   6      148.26      217.48      1.97 o 
   2   0   6    12455.18    13117.33     78.33 o 
   4   0   6    21603.18    21385.31    145.00 o 
   6   0   6     3093.34     2878.44     20.28 o 
   8   0   6     4434.52     4443.82     31.01 o 
  10   0   6    10123.42     9844.36     76.73 o 
  12   0   6     6165.20     6070.70     48.22 o 
  14   0   6      688.60      641.74      8.66 o 
  16   0   6       21.08       30.42      4.14 o 
  18   0   6     1734.71     1805.47     20.96 o 
  20   0   6      339.84      296.88      8.70 o 
  22   0   6      385.94      372.53     13.16 o 
  24   0   6      741.56      772.10     16.37 o 
 -29   1   6      726.39      708.07     10.73 o 
 -27   1   6      667.04      676.83     10.69 o 
 -25   1   6      997.32      945.79      9.84 o 
 -23   1   6     1228.35     1249.24     10.28 o 
 -21   1   6      179.92      147.93      3.63 o 
 -19   1   6       13.69       28.97      5.13 o 
 -17   1   6     3515.61     3487.56     19.81 o 
 -15   1   6     7441.24     7420.04     37.44 o 
 -13   1   6     2849.39     2763.22     14.48 o 
 -11   1   6    35680.04    36055.19    191.08 o 
  -9   1   6     3331.12     3121.82     15.91 o 
  -7   1   6     5016.92     5160.23     24.02 o 
  -5   1   6     1350.03     1080.86      5.08 o 
  -3   1   6    28533.81    27390.62    133.16 o 
  -1   1   6      187.34      233.31      1.83 o 
   1   1   6    11567.99    11407.80     47.43 o 
   3   1   6    10171.61    10081.51     44.32 o 
   5   1   6     9084.32     9399.68     44.12 o 
   7   1   6     1884.13     1984.98     10.01 o 
   9   1   6    16283.42    16175.88     85.30 o 
  11   1   6     2092.79     2297.28     13.42 o 
  13   1   6       28.39       46.98      2.39 o 
  15   1   6       96.42       90.58      2.97 o 
  17   1   6     2825.73     2770.67     19.89 o 
  19   1   6      352.76      354.72      5.81 o 
  21   1   6     1075.24     1087.25     11.50 o 
  23   1   6     1010.45     1050.78     13.41 o 
 -30   2   6      293.87      297.79      8.05 o 
 -28   2   6      609.57      629.28      9.78 o 
 -26   2   6     1412.88     1392.14     14.80 o 
 -24   2   6      858.46      882.36      9.45 o 
 -22   2   6     1076.59     1075.05      9.19 o 
 -20   2   6     5971.04     5899.27     39.08 o 
 -18   2   6      649.86      663.97      5.91 o 
 -16   2   6      116.23      152.01      2.68 o 
 -14   2   6     4404.13     4623.48     23.71 o 
 -12   2   6       18.56       35.29      1.48 o 
 -10   2   6     1525.17     1324.53      7.63 o 
  -8   2   6    21092.52    21117.12     98.21 o 
  -6   2   6    33595.64    34916.96    163.10 o 
  -4   2   6      118.22       93.38      1.85 o 
  -2   2   6     2714.88     3477.52     14.38 o 
   0   2   6     6888.70     6491.78     26.63 o 
   2   2   6    11988.30    12168.48     58.54 o 
   4   2   6    24554.54    26340.04    124.09 o 
   6   2   6    11605.81    11569.07     53.07 o 
   8   2   6     7003.88     6625.31     34.57 o 
  10   2   6     5422.32     5290.41     28.04 o 
  12   2   6      116.61       86.15      2.51 o 
  14   2   6      124.06      130.76      4.34 o 
  16   2   6      108.23      131.12      3.66 o 
  18   2   6      556.41      567.36      6.84 o 
  20   2   6      139.98      113.29      4.67 o 
  22   2   6       33.28       36.24      5.06 o 
  24   2   6      897.77      915.17     14.12 o 
 -29   3   6      547.62      556.01      9.73 o 
 -27   3   6      823.38      822.44     11.19 o 
 -25   3   6      740.44      708.74      9.29 o 
 -23   3   6     2030.66     1967.26     17.26 o 
 -21   3   6      230.96      228.75      4.72 o 
 -19   3   6     2113.72     2095.23     15.49 o 
 -17   3   6      677.43      723.45      6.29 o 
 -15   3   6     1821.57     1894.64     11.08 o 
 -13   3   6       29.12       23.01      1.69 o 
 -11   3   6     3200.79     3135.24     16.88 o 
  -9   3   6     7118.46     7350.05     35.65 o 
  -7   3   6    14138.90    14131.54     65.74 o 
  -5   3   6     8519.29     8121.87     37.12 o 
  -3   3   6     4381.62     4548.39     20.46 o 
  -1   3   6      354.15      435.68      2.58 o 
   1   3   6    14431.25    13843.65     61.34 o 
   3   3   6      102.23       66.29      1.78 o 
   5   3   6    14526.58    14952.41     68.40 o 
   7   3   6     5783.54     5965.44     30.06 o 
   9   3   6     4916.50     4741.29     24.58 o 
  11   3   6      277.23      307.03      3.70 o 
  13   3   6      911.68      929.88      7.44 o 
  15   3   6     1104.84     1067.46      9.40 o 
  17   3   6       96.04       89.16      3.64 o 
  19   3   6       30.02       17.64      3.51 o 
  21   3   6      518.23      555.26      8.80 o 
  23   3   6      235.54      237.67      7.58 o 
 -28   4   6      773.61      798.96     11.32 o 
 -26   4   6      442.05      454.10      8.73 o 
 -24   4   6      297.18      289.73      6.45 o 
 -22   4   6     1005.13      986.36     11.12 o 
 -20   4   6     1394.84     1336.69     13.74 o 
 -18   4   6     4400.16     4187.46     32.74 o 
 -16   4   6       12.15       12.14      2.27 o 
 -14   4   6      233.13      220.47      4.38 o 
 -12   4   6     5855.59     5798.65     28.51 o 
 -10   4   6     1640.33     1595.92      8.95 o 
  -8   4   6       74.89      115.22      2.37 o 
  -6   4   6      431.58      414.94      5.03 o 
  -4   4   6    19878.42    20300.82     94.61 o 
  -2   4   6     3484.57     3440.43     16.20 o 
   0   4   6      289.60      217.82      2.13 o 
   2   4   6     7507.35     7703.31     35.52 o 
   4   4   6     4509.19     4809.67     23.24 o 
   6   4   6     5702.76     5705.44     28.14 o 
   8   4   6      759.62      811.28      5.52 o 
  10   4   6     2041.20     1931.26     12.29 o 
  12   4   6     2769.43     2631.99     16.26 o 
  14   4   6       51.82       57.11      3.09 o 
  16   4   6       28.02       35.90      3.06 o 
  18   4   6       59.47       56.98      3.84 o 
  20   4   6      234.64      217.71      6.80 o 
  22   4   6      108.65      127.03      6.80 o 
 -27   5   6      248.72      250.66      7.38 o 
 -25   5   6      294.55      287.35      7.58 o 
 -23   5   6      132.42      121.70      5.86 o 
 -21   5   6       13.05        5.46      3.44 o 
 -19   5   6      901.98      876.06      8.07 o 
 -17   5   6     1252.63     1249.25      9.94 o 
 -15   5   6      475.10      468.14      6.38 o 
 -13   5   6     1173.49     1202.60      8.63 o 
 -11   5   6     9861.11     9673.76     49.93 o 
  -9   5   6      250.69      253.76      3.05 o 
  -7   5   6      506.26      450.64      5.01 o 
  -5   5   6      109.54       99.74      2.68 o 
  -3   5   6    13271.33    13321.81     63.99 o 
  -1   5   6     1161.63     1054.34      6.96 o 
   1   5   6     1208.50     1117.51      6.96 o 
   3   5   6       82.24       85.91      3.09 o 
   5   5   6      689.26      726.94      4.92 o 
   7   5   6     1096.87     1081.27      7.09 o 
   9   5   6     1502.09     1497.59      9.63 o 
  11   5   6      620.67      627.19      5.74 o 
  13   5   6     2330.86     2338.56     17.23 o 
  15   5   6       78.25       81.34      3.76 o 
  17   5   6       55.52       56.71      4.53 o 
  19   5   6      146.77      145.50      6.93 o 
  21   5   6      438.09      456.93     10.53 o 
 -26   6   6      215.61      227.46      6.66 o 
 -24   6   6       36.64       35.31      5.83 o 
 -22   6   6       20.54       21.53      3.88 o 
 -20   6   6       40.83       40.31      3.76 o 
 -18   6   6       62.68       53.36      3.12 o 
 -16   6   6     1420.14     1382.58     10.80 o 
 -14   6   6      583.29      610.03      8.47 o 
 -12   6   6     8826.68     8705.54     50.88 o 
 -10   6   6     7567.97     7647.33     43.04 o 
  -8   6   6      591.49      608.37      5.36 o 
  -6   6   6      881.66      828.97      6.07 o 
  -4   6   6       97.03      107.69      2.24 o 
  -2   6   6       42.49       27.77      1.85 o 
   0   6   6      447.99      388.00      4.06 o 
   2   6   6     1965.24     1941.25     11.69 o 
   4   6   6     2925.77     3068.81     19.14 o 
   6   6   6       75.91       67.59      2.71 o 
   8   6   6      608.75      633.57      6.04 o 
  10   6   6      301.76      296.41      4.83 o 
  12   6   6      107.45       95.65      3.48 o 
  14   6   6       34.42       31.23      3.25 o 
  16   6   6      148.11      139.15      4.62 o 
  18   6   6     1359.37     1347.23     21.78 o 
  20   6   6      282.72      282.41      8.19 o 
 -25   7   6      162.93      165.99      6.34 o 
 -23   7   6        1.63       -0.82      4.41 o 
 -21   7   6       29.90       36.82      4.46 o 
 -19   7   6      100.65       95.93      4.43 o 
 -17   7   6        3.20        5.54      3.22 o 
 -15   7   6     1091.37     1091.72      9.39 o 
 -13   7   6      185.92      193.21      4.32 o 
 -11   7   6     3264.53     3238.26     21.50 o 
  -9   7   6     2502.67     2444.30     17.69 o 
  -7   7   6     2497.81     2408.08     15.69 o 
  -5   7   6        4.62       -0.29      2.27 o 
  -3   7   6       37.16       33.43      2.11 o 
  -1   7   6       51.94       55.96      2.18 o 
   1   7   6      213.51      208.30      3.79 o 
   3   7   6      397.45      389.80      4.80 o 
   5   7   6      990.64      976.18      8.35 o 
   7   7   6       92.55       99.78      3.26 o 
   9   7   6      231.70      251.85      5.49 o 
  11   7   6      159.00      147.68      3.89 o 
  13   7   6      668.15      634.24      7.68 o 
  15   7   6      351.47      353.31      6.79 o 
  17   7   6      304.13      316.07      8.23 o 
  19   7   6      274.14      255.41      8.52 o 
 -22   8   6        4.34       -4.65      4.65 o 
 -20   8   6       25.56       27.18      4.66 o 
 -18   8   6       38.18       33.08      4.46 o 
 -16   8   6        6.85        6.42      3.95 o 
 -14   8   6     1035.78      989.20     11.42 o 
 -12   8   6     1689.69     1566.36     12.22 o 
 -10   8   6      739.17      769.94      7.96 o 
  -8   8   6      307.90      292.69      5.20 o 
  -6   8   6      123.42      124.11      3.70 o 
  -4   8   6      151.62      160.92      4.15 o 
  -2   8   6      228.61      236.64      5.24 o 
   0   8   6       12.97       11.96      2.87 o 
   2   8   6      513.76      495.15      6.46 o 
   4   8   6      192.01      190.00      4.22 o 
   6   8   6      403.45      381.38      5.48 o 
   8   8   6       45.85       40.93      3.35 o 
  10   8   6        1.70        2.14      3.08 o 
  12   8   6       51.97       51.18      4.12 o 
  14   8   6       31.96       29.97      5.21 o 
  16   8   6      400.29      406.83      9.13 o 
 -19   9   6      117.84       99.74      5.56 o 
 -17   9   6        7.30       17.09      4.46 o 
 -15   9   6       96.58       87.38      5.27 o 
 -13   9   6      109.50      112.92      4.95 o 
 -11   9   6        8.50       10.85      3.65 o 
  -9   9   6      238.08      225.04      5.42 o 
  -7   9   6      456.71      455.65      6.71 o 
  -5   9   6      100.61       91.49      3.78 o 
  -3   9   6      369.19      365.76      5.75 o 
  -1   9   6        1.94        3.46      3.38 o 
   1   9   6      297.01      297.34      5.88 o 
   3   9   6       19.43       19.95      3.39 o 
   5   9   6      114.50      121.78      5.72 o 
   7   9   6        1.27       14.38      4.00 o 
   9   9   6        4.84       -1.41      4.05 o 
  11   9   6      121.55      113.37      5.61 o 
  13   9   6       69.05       69.23      6.29 o 
 -16  10   6       57.51       52.50      5.66 o 
 -14  10   6      202.33      202.53      6.73 o 
 -12  10   6       76.19       68.98      4.88 o 
 -10  10   6        0.33        2.75      4.16 o 
  -8  10   6       12.68       19.15      4.27 o 
  -6  10   6       13.09       20.13      4.20 o 
  -4  10   6       16.30       17.56      3.77 o 
  -2  10   6       28.01       28.48      4.18 o 
   0  10   6       31.06       27.22      4.43 o 
   2  10   6       88.89       79.55      4.58 o 
   4  10   6        3.66        7.26      4.38 o 
   6  10   6      162.98      169.12      6.06 o 
   8  10   6       22.26       30.02      4.92 o 
  10  10   6      382.62      349.85      9.15 o 
 -11  11   6       18.69       19.28      5.18 o 
  -9  11   6        0.17        8.15      4.94 o 
  -7  11   6       73.06       80.73      5.44 o 
  -5  11   6       70.81       69.78      5.36 o 
  -3  11   6       35.39       40.40      5.56 o 
  -1  11   6       35.80       44.99      5.67 o 
   1  11   6        9.91       15.44      5.35 o 
   3  11   6       24.83       11.70      5.30 o 
   5  11   6       50.25       50.79      5.96 o 
   7  11   6       39.06       29.21     13.28 o 
 -29   1   7      207.77      201.06      6.55 o 
 -27   1   7        3.31       10.26      4.43 o 
 -25   1   7      190.10      159.20      4.78 o 
 -23   1   7     1703.65     1676.46     14.57 o 
 -21   1   7        6.53        1.41      2.47 o 
 -19   1   7     1709.46     1680.53     11.11 o 
 -17   1   7       77.41       71.57      2.20 o 
 -15   1   7     1771.50     1792.45      9.96 o 
 -13   1   7      200.36      201.51      2.48 o 
 -11   1   7      245.70      305.17      3.51 o 
  -9   1   7     6212.25     6694.53     33.28 o 
  -7   1   7    10526.14    11198.77     51.54 o 
  -5   1   7      425.10      394.16      2.15 o 
  -3   1   7    19843.31    20616.23     97.98 o 
  -1   1   7     5651.79     5997.22     29.71 o 
   1   1   7        0.41       -0.52      0.77 o 
   3   1   7     3832.78     4436.09     19.79 o 
   5   1   7      138.92      110.57      1.53 o 
   7   1   7      960.00      996.65      5.58 o 
   9   1   7     2729.27     2664.95     14.64 o 
  11   1   7     2588.41     2537.44     14.29 o 
  13   1   7     1039.02     1018.42      7.56 o 
  15   1   7      248.82      241.01      4.34 o 
  17   1   7       96.71      107.82      4.01 o 
  19   1   7      145.22      145.34      4.82 o 
  21   1   7       72.27       84.93      4.81 o 
  23   1   7        1.13        8.17      5.76 o 
 -30   2   7      268.78      280.76      8.15 o 
 -28   2   7       21.74       29.59      4.90 o 
 -26   2   7        1.07       -1.20      3.98 o 
 -24   2   7       84.30       79.38      3.72 o 
 -22   2   7      548.45      540.30      6.05 o 
 -20   2   7      658.10      692.46      6.93 o 
 -18   2   7     1384.46     1331.44      9.56 o 
 -16   2   7      685.24      675.68      5.53 o 
 -14   2   7     1256.49     1277.86      7.71 o 
 -12   2   7      634.26      613.01      4.40 o 
 -10   2   7      683.48      661.58      5.58 o 
  -8   2   7      223.29      191.84      1.77 o 
  -6   2   7     4337.90     4907.39     21.87 o 
  -4   2   7     4095.92     4090.74     17.24 o 
  -2   2   7        3.88        2.76      0.54 o 
   0   2   7     3319.08     3353.71     13.99 o 
   2   2   7       42.76       44.76      1.40 o 
   4   2   7     2452.89     2824.94     13.46 o 
   6   2   7       69.17       47.75      1.26 o 
   8   2   7      722.04      767.54      4.91 o 
  10   2   7     3316.53     3205.03     17.07 o 
  12   2   7      562.26      532.18      5.00 o 
  14   2   7      459.39      462.24      4.95 o 
  16   2   7      328.42      335.58      5.08 o 
  18   2   7       29.93       21.75      3.70 o 
  20   2   7       10.19       12.69      3.99 o 
  22   2   7      102.57      104.07      5.87 o 
 -29   3   7      109.60      126.01      6.12 o 
 -27   3   7       13.62        9.16      4.54 o 
 -25   3   7      119.33       96.91      4.29 o 
 -23   3   7       76.95       79.00      3.63 o 
 -21   3   7      383.21      383.34      5.52 o 
 -19   3   7        4.44        6.10      2.54 o 
 -17   3   7     2620.88     2584.96     16.54 o 
 -15   3   7     6418.21     6284.70     34.28 o 
 -13   3   7       42.60       29.23      1.55 o 
 -11   3   7      144.09      175.73      2.74 o 
  -9   3   7      380.52      491.10      3.41 o 
  -7   3   7     2822.15     2814.58     13.70 o 
  -5   3   7      143.00       99.09      1.92 o 
  -3   3   7      126.03      165.21      1.79 o 
  -1   3   7     2432.01     2297.50     10.39 o 
   1   3   7       69.04       64.20      1.51 o 
   3   3   7     5911.04     5835.14     27.13 o 
   5   3   7     1149.82     1175.68      6.28 o 
   7   3   7       90.12       64.56      1.87 o 
   9   3   7     6000.45     5978.13     29.82 o 
  11   3   7       15.97       28.32      2.12 o 
  13   3   7        2.51        3.39      2.18 o 
  15   3   7      990.12      995.36     11.04 o 
  17   3   7      301.51      285.16      5.62 o 
  19   3   7       67.20       64.03      4.44 o 
  21   3   7        0.97       -4.57      4.57 o 
  23   3   7      152.70      172.06     10.02 o 
 -28   4   7      157.22      139.26      6.11 o 
 -26   4   7      135.20      129.24      5.62 o 
 -24   4   7      565.09      573.42      8.25 o 
 -22   4   7       40.96       41.86      3.35 o 
 -20   4   7      209.17      219.29      4.67 o 
 -18   4   7       51.52       58.20      3.00 o 
 -16   4   7     7988.21     7917.70     47.88 o 
 -14   4   7     4357.64     4312.17     23.92 o 
 -12   4   7     1511.69     1639.83      9.31 o 
 -10   4   7      589.66      642.75      6.33 o 
  -8   4   7      338.73      330.16      3.09 o 
  -6   4   7     1188.93      905.14      5.49 o 
  -4   4   7     4068.38     4719.77     22.00 o 
  -2   4   7      118.83      108.19      1.63 o 
   0   4   7     4109.90     4215.08     18.73 o 
   2   4   7     3334.11     3369.35     16.07 o 
   4   4   7      377.19      348.96      2.91 o 
   6   4   7       61.79       76.92      2.32 o 
   8   4   7      758.07      794.37      5.49 o 
  10   4   7      509.26      485.80      4.80 o 
  12   4   7     1407.24     1409.97      9.84 o 
  14   4   7     2880.13     2929.54     19.87 o 
  16   4   7      450.28      513.56      8.34 o 
  18   4   7      436.55      446.68      7.34 o 
  20   4   7       15.13       19.29      4.99 o 
  22   4   7       16.15       10.49      6.62 o 
 -27   5   7      353.25      361.27      7.61 o 
 -25   5   7       52.96       49.67      4.55 o 
 -23   5   7      103.24      108.58      4.49 o 
 -21   5   7       11.04       10.08      3.20 o 
 -19   5   7       10.26        8.84      2.73 o 
 -17   5   7      510.88      496.02      5.66 o 
 -15   5   7     1620.24     1589.82     11.88 o 
 -13   5   7     2791.66     2662.19     17.93 o 
 -11   5   7      790.25      819.99      6.08 o 
  -9   5   7     2749.31     2920.36     15.49 o 
  -7   5   7      783.26      738.28      5.20 o 
  -5   5   7        5.06        5.10      1.18 o 
  -3   5   7     1395.69     1360.23      7.86 o 
  -1   5   7     1217.67     1238.24      7.25 o 
   1   5   7        6.73       18.04      1.88 o 
   3   5   7     1186.50     1170.30      6.88 o 
   5   5   7     1417.69     1436.55      8.22 o 
   7   5   7     1421.51     1420.34      9.13 o 
   9   5   7      367.25      392.95      4.26 o 
  11   5   7      128.52      167.95      3.69 o 
  13   5   7        4.40       -0.59      2.92 o 
  15   5   7      306.55      332.66      6.28 o 
  17   5   7      265.84      261.89      6.78 o 
  19   5   7      118.20      120.39      6.93 o 
  21   5   7      662.90      724.48     13.69 o 
 -26   6   7      144.85      146.44      5.90 o 
 -24   6   7       79.69       83.10      4.98 o 
 -22   6   7        3.46       -0.89      4.05 o 
 -20   6   7      262.77      259.21      5.47 o 
 -18   6   7     1069.29     1057.64      9.17 o 
 -16   6   7       14.70       14.55      2.69 o 
 -14   6   7     1582.34     1595.09     12.63 o 
 -12   6   7     6451.40     6519.70     38.61 o 
 -10   6   7     2255.46     2309.78     14.39 o 
  -8   6   7      140.02      125.51      3.65 o 
  -6   6   7       75.72       72.26      2.13 o 
  -4   6   7     1085.25     1114.07      6.97 o 
  -2   6   7       41.83       51.80      1.82 o 
   0   6   7      864.02      849.58      5.93 o 
   2   6   7      831.20      898.63      8.00 o 
   4   6   7       69.23       70.01      3.27 o 
   6   6   7     1375.63     1375.78      9.43 o 
   8   6   7      315.31      346.77      4.62 o 
  10   6   7      368.22      373.49      5.55 o 
  12   6   7      823.78      861.13      8.15 o 
  14   6   7      324.61      375.65      6.55 o 
  16   6   7      224.16      240.53      6.16 o 
  18   6   7      199.76      219.33      6.91 o 
  20   6   7      521.04      581.20     11.48 o 
 -25   7   7       66.74       68.74      5.81 o 
 -23   7   7      224.38      239.89      6.92 o 
 -21   7   7      538.38      562.18      8.47 o 
 -19   7   7      305.24      306.89      7.28 o 
 -17   7   7      251.70      231.02      5.17 o 
 -15   7   7      675.98      659.99      7.06 o 
 -13   7   7     1445.21     1448.77     11.60 o 
 -11   7   7      182.98      197.10      4.28 o 
  -9   7   7       92.44      102.39      2.95 o 
  -7   7   7       97.35       93.79      3.00 o 
  -5   7   7     1667.73     1673.71     11.42 o 
  -3   7   7      502.41      505.46      4.93 o 
  -1   7   7      823.88      820.42      6.22 o 
   1   7   7      915.51      891.27      7.39 o 
   3   7   7     1066.72     1113.72      8.58 o 
   5   7   7      609.89      620.43      6.12 o 
   7   7   7      251.14      271.76      4.65 o 
   9   7   7      943.11      960.04      8.54 o 
  11   7   7      681.49      724.79     10.20 o 
  13   7   7        5.33        2.83      3.46 o 
  15   7   7       45.12       56.02      4.81 o 
  17   7   7      223.11      250.37      8.53 o 
 -22   8   7        5.43       11.97      5.05 o 
 -20   8   7      718.55      751.55      9.90 o 
 -18   8   7      842.46      840.15     11.72 o 
 -16   8   7       98.31      105.87      4.40 o 
 -14   8   7      613.85      588.64      7.25 o 
 -12   8   7     1934.80     1852.46     14.66 o 
 -10   8   7       84.39       98.62      3.41 o 
  -8   8   7        5.85        7.59      2.84 o 
  -6   8   7     1131.56     1115.45      9.69 o 
  -4   8   7      180.46      180.84      4.21 o 
  -2   8   7       15.38       17.80      2.89 o 
   0   8   7      699.15      673.64      7.02 o 
   2   8   7      600.60      620.76      7.61 o 
   4   8   7     1178.24     1179.67      9.78 o 
   6   8   7      484.33      501.62      6.19 o 
   8   8   7      237.22      255.57      5.50 o 
  10   8   7      271.82      281.81      6.33 o 
  12   8   7      618.31      594.55      8.63 o 
  14   8   7      281.18      290.12      7.24 o 
  16   8   7       45.32       58.22      6.88 o 
 -19   9   7      164.20      158.43      7.52 o 
 -17   9   7      344.84      350.09      7.59 o 
 -15   9   7      469.94      472.15      8.87 o 
 -13   9   7      342.86      352.89      7.82 o 
 -11   9   7       30.96       37.86      4.58 o 
  -9   9   7      103.02      106.50      3.99 o 
  -7   9   7      113.84      110.51      3.96 o 
  -5   9   7      365.43      352.52      7.73 o 
  -3   9   7      153.02      139.70      4.06 o 
  -1   9   7      614.42      614.75      7.75 o 
   1   9   7      798.16      793.16      9.83 o 
   3   9   7      762.34      774.60      8.36 o 
   5   9   7      630.38      658.11      8.37 o 
   7   9   7      622.39      662.23     11.04 o 
   9   9   7        8.18        3.68      4.60 o 
  11   9   7       87.58       86.04      6.13 o 
  13   9   7      162.96      148.18      7.95 o 
 -16  10   7        2.65       12.99      5.15 o 
 -14  10   7      215.50      204.60      6.88 o 
 -12  10   7      610.27      591.70      9.60 o 
 -10  10   7      212.32      200.71      6.23 o 
  -8  10   7      760.19      729.41      9.58 o 
  -6  10   7      261.05      241.54      5.84 o 
  -4  10   7       27.16       30.50      4.13 o 
  -2  10   7      172.10      176.53      5.91 o 
   0  10   7      109.82       95.18      5.57 o 
   2  10   7       51.54       56.75      4.51 o 
   4  10   7      584.15      592.14     10.38 o 
   6  10   7      915.53      910.40     21.90 o 
   8  10   7      212.49      211.71      8.75 o 
  10  10   7       19.16       35.39      6.57 o 
 -11  11   7      152.33      138.04      6.27 o 
  -9  11   7      218.62      223.80      7.14 o 
  -7  11   7      208.24      210.44      6.81 o 
  -5  11   7      243.38      248.92      8.05 o 
  -3  11   7       16.86       24.05      5.42 o 
  -1  11   7      186.53      184.50      8.36 o 
   1  11   7      591.43      598.12     10.89 o 
   3  11   7      406.19      388.35      9.42 o 
   5  11   7       13.04       10.45      6.89 o 
 -30   0   8      777.39      754.56     21.82 o 
 -28   0   8     1085.38     1094.16     18.38 o 
 -26   0   8     1826.18     1834.44     28.29 o 
 -24   0   8     2701.36     2655.11     26.31 o 
 -22   0   8       14.47       16.21      3.71 o 
 -20   0   8     4467.11     4372.90     36.55 o 
 -18   0   8      478.82      426.35      8.43 o 
 -16   0   8     2577.98     2547.70     20.13 o 
 -14   0   8     4697.75     4441.90     31.27 o 
 -12   0   8    29192.10    30051.10    215.64 o 
 -10   0   8    68347.62    73013.24    699.46 o 
  -8   0   8      714.09      678.12      5.16 o 
  -6   0   8     2968.33     3991.07     27.13 o 
  -2   0   8    35175.00    34011.01    706.41 o 
   0   0   8    65834.10    65987.60   1438.57 o 
   2   0   8    29099.80    30023.21    185.42 o 
   4   0   8     1328.41      957.74      7.46 o 
   6   0   8    10996.91    10731.82     73.07 o 
   8   0   8      551.39      653.27      6.16 o 
  10   0   8     2548.58     2378.84     19.86 o 
  12   0   8      758.91      669.94      9.72 o 
  14   0   8     1509.36     1583.21     15.77 o 
  16   0   8     1595.59     1582.75     19.68 o 
  18   0   8     1248.57     1295.44     17.35 o 
  20   0   8     2590.05     2552.42     29.71 o 
  22   0   8     2185.29     2219.69     31.86 o 
 -29   1   8      396.70      393.19      8.27 o 
 -27   1   8     1060.22     1067.03     10.91 o 
 -25   1   8      195.98      202.43      4.62 o 
 -23   1   8      123.85      130.60      3.60 o 
 -21   1   8      342.69      358.55      5.34 o 
 -19   1   8      729.41      747.67      6.17 o 
 -17   1   8     1357.69     1293.69      8.95 o 
 -15   1   8    11285.66    11327.27     60.36 o 
 -13   1   8     7843.64     8283.71     42.74 o 
 -11   1   8    11424.36    11686.94     57.83 o 
  -9   1   8     6101.68     6204.54     29.79 o 
  -7   1   8     7883.54     7995.43     35.75 o 
  -5   1   8      171.91      236.26      1.52 o 
  -3   1   8    19124.26    18395.38     97.16 o 
  -1   1   8     4300.37     3921.15     19.55 o 
   1   1   8    16994.54    18005.64     76.91 o 
   3   1   8     6948.49     7366.84     33.26 o 
   5   1   8     5296.56     5245.80     25.00 o 
   7   1   8     2474.98     2600.98     12.95 o 
   9   1   8     2114.53     2292.61     12.85 o 
  11   1   8      142.56      133.37      2.58 o 
  13   1   8      899.48      917.09      7.11 o 
  15   1   8      997.88     1003.79      8.30 o 
  17   1   8     1488.84     1533.11     13.68 o 
  19   1   8      954.76     1004.19     10.70 o 
  21   1   8      682.29      685.38     10.88 o 
  23   1   8      276.80      283.50     10.15 o 
 -30   2   8      853.13      865.61     12.16 o 
 -28   2   8      207.92      212.32      6.55 o 
 -26   2   8      166.46      165.21      4.86 o 
 -24   2   8      588.66      585.10      6.70 o 
 -22   2   8     1746.02     1666.47     13.05 o 
 -20   2   8       98.77       77.80      3.14 o 
 -18   2   8     1869.43     1903.13     12.72 o 
 -16   2   8     5100.50     4874.88     26.84 o 
 -14   2   8     1775.53     1693.32      9.76 o 
 -12   2   8     1256.15     1300.83      7.59 o 
 -10   2   8     9264.61    10089.01     48.26 o 
  -8   2   8     8370.72     8684.59     40.56 o 
  -6   2   8    22721.73    23422.60    100.51 o 
  -4   2   8      224.53      121.64      1.53 o 
  -2   2   8     5824.63     5903.67     24.27 o 
   0   2   8    14297.60    14843.88     62.27 o 
   2   2   8    13122.51    12956.67     57.46 o 
   4   2   8     1916.51     1856.96      9.10 o 
   6   2   8     5327.95     5060.07     24.29 o 
   8   2   8      750.76      776.32      5.16 o 
  10   2   8      122.50       98.41      2.13 o 
  12   2   8      505.46      543.59      5.20 o 
  14   2   8     2958.70     2980.24     18.27 o 
  16   2   8      465.16      443.87      8.66 o 
  18   2   8      642.82      669.57      8.43 o 
  20   2   8      909.06      912.21     11.28 o 
  22   2   8      627.71      638.50     11.72 o 
 -29   3   8      485.61      480.64      9.37 o 
 -27   3   8       36.79       32.30      4.46 o 
 -25   3   8      185.31      183.62      5.05 o 
 -23   3   8      633.24      639.30      7.32 o 
 -21   3   8     2633.21     2594.74     18.78 o 
 -19   3   8     3765.36     3761.08     24.42 o 
 -17   3   8     2219.23     2276.31     14.75 o 
 -15   3   8    12536.01    12191.98     65.06 o 
 -13   3   8      459.53      420.39      3.53 o 
 -11   3   8       32.41       49.37      2.25 o 
  -9   3   8     2748.19     2662.71     13.37 o 
  -7   3   8    12173.98    12670.34     57.56 o 
  -5   3   8     2235.58     1956.14      9.41 o 
  -3   3   8     6230.70     6194.97     26.97 o 
  -1   3   8      717.82      583.87      3.21 o 
   1   3   8     2439.42     2421.85     11.31 o 
   3   3   8     1851.52     1888.99      9.36 o 
   5   3   8    10541.01    10559.46     48.61 o 
   7   3   8      466.67      499.99      4.27 o 
   9   3   8     1828.16     1865.42     10.59 o 
  11   3   8     2123.83     2147.52     13.51 o 
  13   3   8     2080.99     2019.89     13.16 o 
  15   3   8      642.35      615.10      8.99 o 
  17   3   8      516.95      522.22      7.52 o 
  19   3   8      322.13      340.92      6.89 o 
  21   3   8       63.93       59.62      9.83 o 
 -28   4   8       44.05       37.55      5.28 o 
 -26   4   8      102.43       90.46      5.40 o 
 -24   4   8      606.66      574.09      7.71 o 
 -22   4   8      211.88      195.01      4.64 o 
 -20   4   8      668.98      655.71      7.09 o 
 -18   4   8     3039.99     3082.72     27.42 o 
 -16   4   8     1229.65     1154.97      8.26 o 
 -14   4   8     7332.46     7113.27     38.42 o 
 -12   4   8      428.59      443.20      4.94 o 
 -10   4   8     3055.46     2977.93     16.07 o 
  -8   4   8     1080.95     1032.97      6.15 o 
  -6   4   8       94.82       52.94      1.35 o 
  -4   4   8     1261.85     1049.78      5.61 o 
  -2   4   8     7382.61     7464.59     33.30 o 
   0   4   8     9482.29     9893.91     44.21 o 
   2   4   8     1449.63     1374.41      7.16 o 
   4   4   8      387.16      338.41      2.98 o 
   6   4   8     5548.35     5314.35     27.31 o 
   8   4   8       98.26       81.83      2.20 o 
  10   4   8      493.27      486.30      4.89 o 
  12   4   8      591.11      631.22      6.15 o 
  14   4   8     2127.02     2113.50     16.95 o 
  16   4   8      385.81      323.20      7.07 o 
  18   4   8       56.01       54.82      4.52 o 
  20   4   8      612.11      615.69     12.26 o 
 -27   5   8      354.59      355.74      7.68 o 
 -25   5   8        9.97        5.14      4.22 o 
 -23   5   8      301.20      290.37      6.03 o 
 -21   5   8      377.37      380.34      5.63 o 
 -19   5   8      372.36      355.63      5.15 o 
 -17   5   8       99.45       86.74      3.17 o 
 -15   5   8     3508.30     3376.01     20.15 o 
 -13   5   8     6158.12     5903.63     33.54 o 
 -11   5   8     4046.62     3964.83     21.30 o 
  -9   5   8        9.02       16.40      1.57 o 
  -7   5   8      263.54      229.74      3.06 o 
  -5   5   8      181.55      188.01      2.69 o 
  -3   5   8     2179.22     2121.10     11.18 o 
  -1   5   8     1519.63     1420.41      7.67 o 
   1   5   8     3566.33     3497.98     18.76 o 
   3   5   8     2397.25     2395.78     12.63 o 
   5   5   8     3417.62     3396.14     18.01 o 
   7   5   8       73.24       64.91      2.26 o 
   9   5   8     1285.22     1263.28      8.59 o 
  11   5   8     1417.61     1358.91     10.09 o 
  13   5   8       45.94       40.72      3.46 o 
  15   5   8        3.79        1.09      3.84 o 
  17   5   8      858.46      837.68     13.85 o 
  19   5   8      268.89      289.45     13.99 o 
 -26   6   8      495.20      482.66      9.08 o 
 -24   6   8        5.62        8.85      4.21 o 
 -22   6   8      327.99      291.16      7.42 o 
 -20   6   8      503.44      502.73      6.35 o 
 -18   6   8      129.88      136.68      3.72 o 
 -16   6   8      355.36      326.06      4.90 o 
 -14   6   8     1500.06     1511.40     12.89 o 
 -12   6   8     1023.06     1024.08      7.96 o 
 -10   6   8       24.94       42.12      2.74 o 
  -8   6   8      448.35      414.69      4.69 o 
  -6   6   8     2613.90     2621.27     14.72 o 
  -4   6   8       27.49       31.63      2.17 o 
  -2   6   8     3827.65     3816.29     19.80 o 
   0   6   8       34.15       47.86      2.04 o 
   2   6   8     2321.52     2249.13     13.33 o 
   4   6   8      987.31      985.76      8.15 o 
   6   6   8       97.31       88.13      2.69 o 
   8   6   8     1001.81      964.55     10.13 o 
  10   6   8      317.37      307.72      5.34 o 
  12   6   8      166.37      166.92      4.38 o 
  14   6   8       78.28       69.10      4.28 o 
  16   6   8       53.50       39.48      4.69 o 
  18   6   8      254.09      266.32      8.51 o 
 -25   7   8        1.68       -5.01      5.01 o 
 -23   7   8       66.26       53.93      5.32 o 
 -21   7   8      350.33      347.13      7.29 o 
 -19   7   8      109.55      112.63      4.48 o 
 -17   7   8       73.43       70.03      3.53 o 
 -15   7   8      359.84      346.23      5.33 o 
 -13   7   8      254.88      256.09      5.80 o 
 -11   7   8      921.76      891.43      7.94 o 
  -9   7   8       86.04       84.57      2.86 o 
  -7   7   8     2246.45     2255.85     14.24 o 
  -5   7   8      356.18      342.74      4.25 o 
  -3   7   8       11.57       13.51      2.14 o 
  -1   7   8       24.55       30.00      2.15 o 
   1   7   8      806.67      838.62      6.77 o 
   3   7   8     1068.84     1094.25      8.55 o 
   5   7   8     1107.99     1040.67      8.31 o 
   7   7   8      175.79      178.76      4.43 o 
   9   7   8      214.54      210.08      5.02 o 
  11   7   8      112.99      114.84      4.55 o 
  13   7   8       64.23       52.52      4.28 o 
  15   7   8       52.02       52.15      5.16 o 
  17   7   8      207.68      220.92     11.81 o 
 -22   8   8       66.83       61.43      5.57 o 
 -20   8   8      172.45      162.79      6.09 o 
 -18   8   8      624.93      627.42      8.77 o 
 -16   8   8      656.56      621.37      7.91 o 
 -14   8   8      336.40      344.68      5.60 o 
 -12   8   8     1719.80     1634.50     13.34 o 
 -10   8   8      144.14      139.21      3.67 o 
  -8   8   8      731.88      720.59      7.57 o 
  -6   8   8        4.06        6.77      2.85 o 
  -4   8   8      124.75      125.01      3.66 o 
  -2   8   8     1008.16     1010.38      9.06 o 
   0   8   8       61.99       66.21      3.24 o 
   2   8   8       81.56       94.93      3.38 o 
   4   8   8      158.56      161.23      3.91 o 
   6   8   8     1401.09     1360.41     13.57 o 
   8   8   8       63.19       53.81      3.71 o 
  10   8   8       67.15       67.62      4.66 o 
  12   8   8       40.88       37.98      4.90 o 
  14   8   8      327.78      310.70      8.03 o 
 -21   9   8        5.85       15.05     12.39 o 
 -19   9   8      266.57      258.83      7.53 o 
 -17   9   8      114.20      118.39      5.98 o 
 -15   9   8      124.16      116.75      6.19 o 
 -13   9   8       65.28       53.83      4.09 o 
 -11   9   8      103.46      105.92      5.17 o 
  -9   9   8        4.88       11.92      4.36 o 
  -7   9   8       96.65       94.80      3.85 o 
  -5   9   8        2.89       -0.55      3.13 o 
  -3   9   8        2.38        6.30      3.04 o 
  -1   9   8       32.49       37.32      4.03 o 
   1   9   8     1046.97     1023.28     11.79 o 
   3   9   8      114.32      107.10      4.28 o 
   5   9   8      269.81      292.10      6.29 o 
   7   9   8      203.46      191.40      7.01 o 
   9   9   8      100.93       90.62      5.51 o 
  11   9   8        3.66        1.80      5.26 o 
  13   9   8       80.66       78.16      6.13 o 
 -16  10   8      285.27      257.18      7.76 o 
 -14  10   8       25.98       39.15      5.13 o 
 -12  10   8       44.83       36.30      5.41 o 
 -10  10   8       15.77       16.60      4.49 o 
  -8  10   8        8.23        9.12      4.09 o 
  -6  10   8       81.88       66.79      4.55 o 
  -4  10   8       29.46       28.73      4.17 o 
  -2  10   8      146.02      138.65      5.50 o 
   0  10   8        0.28        1.47      4.40 o 
   2  10   8        1.65        0.81      4.22 o 
   4  10   8        4.27        7.48      4.70 o 
   6  10   8      121.54      126.16      6.29 o 
   8  10   8      250.71      224.14     11.93 o 
 -11  11   8      173.45      165.12      6.42 o 
  -9  11   8      169.33      155.29      6.20 o 
  -7  11   8        1.14       -4.68      4.68 o 
  -5  11   8        4.33        7.05      4.82 o 
  -3  11   8        0.30        2.21      5.34 o 
  -1  11   8       34.74       37.65      5.68 o 
   1  11   8       82.88       83.92      6.09 o 
   3  11   8       26.90       25.97      6.30 o 
 -31   1   9      100.18      108.62      6.10 o 
 -29   1   9       43.49       43.47      4.98 o 
 -27   1   9      129.67      134.13      4.71 o 
 -25   1   9       50.92       41.23      3.24 o 
 -23   1   9       13.52        6.67      2.71 o 
 -21   1   9        7.67        6.95      2.50 o 
 -19   1   9     3904.40     3832.60     23.51 o 
 -17   1   9       15.28        9.39      1.70 o 
 -15   1   9     1040.79     1055.96      6.87 o 
 -13   1   9      118.87      159.39      2.14 o 
 -11   1   9     1014.15     1121.45      6.53 o 
  -9   1   9       75.70       71.95      1.24 o 
  -7   1   9     6501.99     7084.72     31.96 o 
  -5   1   9     7852.33     8245.65     40.43 o 
  -3   1   9      402.49      445.76      2.78 o 
  -1   1   9    11196.98    12080.59     59.10 o 
   1   1   9     1167.91     1249.27      5.91 o 
   3   1   9    16488.63    17462.45     78.11 o 
   5   1   9       84.01       70.63      1.36 o 
   7   1   9       98.85      116.80      2.03 o 
   9   1   9      776.76      802.37      5.56 o 
  11   1   9      171.37      165.20      3.10 o 
  13   1   9      199.35      192.88      3.87 o 
  15   1   9      560.91      547.20      7.10 o 
  17   1   9       63.50       57.95      4.02 o 
  19   1   9       31.90       34.29      4.90 o 
  21   1   9       53.49       42.92      5.38 o 
 -30   2   9       19.71       29.28      5.32 o 
 -28   2   9      104.39       97.84      7.13 o 
 -26   2   9       51.73       52.02      3.62 o 
 -24   2   9     1135.21     1111.89     10.30 o 
 -22   2   9       14.07       20.05      2.89 o 
 -20   2   9      879.59      829.05      6.99 o 
 -18   2   9     3629.82     3663.66     22.50 o 
 -16   2   9       25.65       26.12      1.98 o 
 -14   2   9       26.55       45.57      1.64 o 
 -12   2   9       66.74       61.96      1.43 o 
 -10   2   9      437.30      314.70      2.57 o 
  -8   2   9     3425.99     3858.64     18.16 o 
  -6   2   9       49.04       63.62      0.95 o 
  -4   2   9     5254.51     5645.94     23.19 o 
  -2   2   9      273.07      313.63      1.84 o 
   0   2   9     2209.99     2211.17     10.18 o 
   2   2   9     1239.38     1368.19      6.79 o 
   4   2   9      147.97      198.91      2.06 o 
   6   2   9      301.08      297.95      2.72 o 
   8   2   9     1523.62     1541.78      8.88 o 
  10   2   9     2398.99     2357.34     13.41 o 
  12   2   9       44.56       55.93      2.74 o 
  14   2   9      340.39      346.47      5.19 o 
  16   2   9       23.36       23.90      3.70 o 
  18   2   9      107.73      106.61      5.44 o 
  20   2   9        0.68       -4.74      4.74 o 
  22   2   9        0.26       -3.96      6.07 o 
 -29   3   9       12.45        7.20      4.85 o 
 -27   3   9      551.01      530.42     12.38 o 
 -25   3   9        7.80        8.62      3.27 o 
 -23   3   9       65.43       63.04      3.52 o 
 -21   3   9      785.03      784.63      7.74 o 
 -19   3   9      576.84      594.68      5.82 o 
 -17   3   9      960.95      903.86      7.23 o 
 -15   3   9      114.74      109.02      3.45 o 
 -13   3   9      539.61      614.09      4.47 o 
 -11   3   9      899.97      764.81      4.69 o 
  -9   3   9       38.78       51.26      1.24 o 
  -7   3   9     3490.46     3425.04     16.05 o 
  -5   3   9      122.13       82.76      1.61 o 
  -3   3   9       30.98       33.26      1.53 o 
  -1   3   9      395.01      390.59      2.39 o 
   1   3   9      463.12      489.67      3.05 o 
   3   3   9     3753.34     3648.82     17.31 o 
   5   3   9     3206.97     3083.90     14.86 o 
   7   3   9     2081.49     2159.79     11.53 o 
   9   3   9     1997.34     1900.58     11.17 o 
  11   3   9       20.43       33.40      2.24 o 
  13   3   9     1381.52     1321.98     10.64 o 
  15   3   9       25.58       28.79      3.65 o 
  17   3   9      381.98      407.24      7.63 o 
  19   3   9      268.64      281.49      7.96 o 
  21   3   9        5.60       -3.57      5.46 o 
 -28   4   9       59.50       63.87      5.32 o 
 -26   4   9      291.52      293.84      7.09 o 
 -24   4   9     1097.40     1120.96     10.43 o 
 -22   4   9     1122.71     1105.56     10.00 o 
 -20   4   9        2.49       -1.35      2.62 o 
 -18   4   9      625.11      646.64      6.17 o 
 -16   4   9      230.67      245.92      3.70 o 
 -14   4   9     2025.20     2085.29     11.98 o 
 -12   4   9     1833.87     1691.64      9.78 o 
 -10   4   9     1035.30     1029.65      6.26 o 
  -8   4   9     2211.11     2197.32     11.37 o 
  -6   4   9       72.50       69.07      1.46 o 
  -4   4   9      303.32      335.68      2.87 o 
  -2   4   9      716.54      802.67      4.44 o 
   0   4   9       84.21       91.10      2.49 o 
   2   4   9     3862.39     3729.12     18.15 o 
   4   4   9     7352.14     7465.16     36.41 o 
   6   4   9     3538.44     3452.83     18.23 o 
   8   4   9      980.26      947.37      6.78 o 
  10   4   9      100.03       79.55      2.60 o 
  12   4   9      195.11      218.08      4.49 o 
  14   4   9       45.06       42.00      3.76 o 
  16   4   9        2.76       11.25      4.03 o 
  18   4   9        6.77        5.32      5.34 o 
  20   4   9       52.46       65.77      6.35 o 
 -27   5   9      315.82      307.29      7.95 o 
 -25   5   9      433.52      470.30      8.00 o 
 -23   5   9       89.75      102.57      4.30 o 
 -21   5   9      254.93      245.16      4.98 o 
 -19   5   9      223.00      219.29      4.39 o 
 -17   5   9      495.70      477.49      5.30 o 
 -15   5   9      260.89      246.25      3.77 o 
 -13   5   9      156.29      126.04      2.71 o 
 -11   5   9       89.93       86.63      2.09 o 
  -9   5   9     2808.42     2710.41     14.91 o 
  -7   5   9      785.77      777.55      5.20 o 
  -5   5   9      306.17      328.20      3.48 o 
  -3   5   9     1184.26     1150.54      6.71 o 
  -1   5   9     3108.24     3172.65     16.04 o 
   1   5   9      897.08      914.52      5.89 o 
   3   5   9     1395.40     1433.22      8.17 o 
   5   5   9     4242.50     4276.90     22.95 o 
   7   5   9     1109.00     1109.25      7.68 o 
   9   5   9      252.31      228.94      3.94 o 
  11   5   9        2.77        3.30      2.91 o 
  13   5   9       59.44       54.02      4.08 o 
  15   5   9        2.04        1.72      4.20 o 
  17   5   9      204.46      216.91      6.72 o 
  19   5   9      478.57      524.19     12.99 o 
 -26   6   9       53.99       65.37      5.33 o 
 -24   6   9     1080.04     1102.47     12.98 o 
 -22   6   9      485.71      503.95      7.31 o 
 -20   6   9      368.64      368.67      5.64 o 
 -18   6   9      312.95      307.81      4.99 o 
 -16   6   9      272.70      273.37      4.57 o 
 -14   6   9      614.01      624.12      6.84 o 
 -12   6   9       32.96       35.02      2.28 o 
 -10   6   9      233.17      231.99      3.61 o 
  -8   6   9       14.26       11.29      1.89 o 
  -6   6   9       84.18       84.94      2.12 o 
  -4   6   9     1963.97     1966.34     11.07 o 
  -2   6   9     1011.02     1081.48      7.29 o 
   0   6   9     3754.70     3751.89     21.04 o 
   2   6   9      911.98      980.58      7.73 o 
   4   6   9      707.72      759.06      6.59 o 
   6   6   9      420.87      425.91      5.67 o 
   8   6   9     1480.07     1439.19     12.82 o 
  10   6   9     1188.71     1202.43     12.70 o 
  12   6   9       24.76       12.06      3.65 o 
  14   6   9        3.70        4.09      4.09 o 
  16   6   9       28.55       28.28      4.77 o 
  18   6   9        5.43        1.81      5.76 o 
 -25   7   9       54.05       66.02      5.63 o 
 -23   7   9       73.43       71.66      5.41 o 
 -21   7   9      535.44      511.78      8.82 o 
 -19   7   9      484.24      499.18      6.81 o 
 -17   7   9      150.51      145.36      3.94 o 
 -15   7   9      451.98      452.93      7.10 o 
 -13   7   9     1093.18     1115.05      9.36 o 
 -11   7   9      107.20      104.74      3.63 o 
  -9   7   9      212.57      200.00      4.04 o 
  -7   7   9      207.48      189.21      3.62 o 
  -5   7   9     1858.60     1877.34     11.72 o 
  -3   7   9     1480.65     1480.48     10.76 o 
  -1   7   9      294.73      298.47      4.10 o 
   1   7   9      505.03      516.43      5.19 o 
   3   7   9     1662.38     1740.20     12.04 o 
   5   7   9      282.02      280.65      4.70 o 
   7   7   9        8.53       -3.12      3.12 o 
   9   7   9      501.45      518.89      7.31 o 
  11   7   9      567.15      580.37      7.96 o 
  13   7   9       11.18       11.08      4.20 o 
  15   7   9      114.60      110.93      5.80 o 
 -22   8   9      435.86      447.00      9.10 o 
 -20   8   9      262.86      273.64      7.45 o 
 -18   8   9      193.20      190.66      5.87 o 
 -16   8   9     1327.02     1287.94     14.71 o 
 -14   8   9      924.15      880.60      8.53 o 
 -12   8   9      490.13      490.04      6.16 o 
 -10   8   9       93.97       94.80      3.47 o 
  -8   8   9      148.17      158.91      5.02 o 
  -6   8   9      127.17      123.45      3.64 o 
  -4   8   9      393.03      381.80      5.47 o 
  -2   8   9       78.78       71.37      3.25 o 
   0   8   9      449.37      454.53      9.13 o 
   2   8   9     1940.61     1960.64     17.25 o 
   4   8   9      676.66      700.96      8.34 o 
   6   8   9        4.90        8.73      3.48 o 
   8   8   9      348.52      357.15      7.99 o 
  10   8   9      269.48      304.58      7.74 o 
  12   8   9      209.55      225.30      6.38 o 
  14   8   9      196.87      202.81      7.98 o 
 -21   9   9      171.49      171.68      7.32 o 
 -19   9   9      181.22      179.24      6.60 o 
 -17   9   9      465.66      479.15      9.71 o 
 -15   9   9      498.02      496.89     12.66 o 
 -13   9   9      156.30      162.08      5.22 o 
 -11   9   9      128.80      131.70      4.67 o 
  -9   9   9     1069.94     1016.09     10.30 o 
  -7   9   9      503.85      515.42      7.21 o 
  -5   9   9       86.93       85.91      3.93 o 
  -3   9   9      471.05      464.71      6.93 o 
  -1   9   9      524.47      525.07      7.80 o 
   1   9   9        3.74        6.21      3.40 o 
   3   9   9      408.99      440.42      8.65 o 
   5   9   9      410.59      421.81      7.77 o 
   7   9   9        2.91       -4.38      4.38 o 
   9   9   9       19.41       24.81      6.28 o 
  11   9   9      326.69      321.19      7.99 o 
 -16  10   9     1187.77     1160.34     14.06 o 
 -14  10   9      353.22      355.26      8.17 o 
 -12  10   9       26.96       28.74      4.84 o 
 -10  10   9      224.33      211.10      5.97 o 
  -8  10   9      114.93      121.56      5.06 o 
  -6  10   9        3.13       15.28      4.07 o 
  -4  10   9      288.94      289.23      6.55 o 
  -2  10   9      397.81      396.77      8.10 o 
   0  10   9      594.74      594.71     10.23 o 
   2  10   9      275.70      266.65      8.01 o 
   4  10   9      123.54      130.20      6.29 o 
   6  10   9       27.65       39.33      5.47 o 
   8  10   9       40.94       51.54      6.67 o 
 -11  11   9      166.07      170.48      6.50 o 
  -9  11   9       60.71       57.25      5.28 o 
  -7  11   9       61.26       53.53      5.19 o 
  -5  11   9      155.35      164.83      7.70 o 
  -3  11   9      493.86      476.34     10.90 o 
  -1  11   9      477.03      463.25     10.82 o 
   1  11   9       33.88       43.11      6.39 o 
   3  11   9       58.52       66.54      6.75 o 
 -30   0  10      112.12      103.98      9.70 o 
 -28   0  10       65.66       63.33      6.02 o 
 -26   0  10     1595.94     1498.42     22.95 o 
 -24   0  10      527.86      525.18      8.75 o 
 -22   0  10     1536.51     1575.73     16.76 o 
 -20   0  10     4999.96     5033.81     41.62 o 
 -18   0  10     2493.66     2375.36     19.12 o 
 -16   0  10      551.02      570.69      6.24 o 
 -14   0  10    11562.00    12242.93     88.18 o 
 -12   0  10    10401.49    10431.27     75.06 o 
 -10   0  10     6168.29     5945.70     39.96 o 
  -8   0  10       42.30       23.70      1.13 o 
  -6   0  10    14294.76    14541.17    158.47 o 
  -4   0  10     8704.53     8920.36    185.01 o 
  -2   0  10    15244.17    15073.43    181.13 o 
   0   0  10       26.43       65.05      1.42 o 
   2   0  10     5815.07     5233.47     32.17 o 
   4   0  10      169.73      226.15      2.82 o 
   6   0  10      658.54      798.09     10.21 o 
   8   0  10     7768.51     7853.24     57.64 o 
  10   0  10     8099.05     8072.01     59.50 o 
  12   0  10      154.70      155.81      5.34 o 
  14   0  10      438.42      490.84     11.28 o 
  16   0  10      996.65      967.32     16.67 o 
  18   0  10      754.31      717.42     14.94 o 
  20   0  10      213.63      195.30      9.31 o 
 -31   1  10      107.48      104.70      5.87 o 
 -29   1  10       28.13       25.77      4.85 o 
 -27   1  10      962.33      967.91      9.21 o 
 -25   1  10     1145.44     1122.65      9.69 o 
 -23   1  10      661.17      673.42      6.83 o 
 -21   1  10     2626.06     2656.47     16.59 o 
 -19   1  10     7365.07     7239.74     42.78 o 
 -17   1  10     2686.91     2597.07     15.01 o 
 -15   1  10      948.60      900.22      5.71 o 
 -13   1  10     5409.26     5385.93     27.18 o 
 -11   1  10     5439.64     5580.40     27.96 o 
  -9   1  10      124.05       86.26      1.33 o 
  -7   1  10    12175.61    11949.83     55.33 o 
  -5   1  10      848.71      626.52      4.25 o 
  -3   1  10     2462.49     2452.84     13.13 o 
  -1   1  10    11290.05    11764.40     56.69 o 
   1   1  10     3738.49     3629.46     16.24 o 
   3   1  10     1681.05     1610.85      7.82 o 
   5   1  10    12682.41    12652.49     59.28 o 
   7   1  10     3674.29     3779.79     20.20 o 
   9   1  10      328.69      349.30      4.28 o 
  11   1  10     1431.08     1390.79     10.59 o 
  13   1  10      987.59      966.11      8.45 o 
  15   1  10       93.29      101.16      4.07 o 
  17   1  10      857.32      863.01     11.41 o 
  19   1  10      404.47      420.94      8.64 o 
  21   1  10      537.16      537.20      9.96 o 
 -30   2  10      324.58      295.95      7.98 o 
 -28   2  10      207.19      186.65      7.65 o 
 -26   2  10       13.48       10.02      3.20 o 
 -24   2  10      149.28      134.65      3.79 o 
 -22   2  10      975.92      930.60      8.49 o 
 -20   2  10     3567.12     3489.70     21.75 o 
 -18   2  10    12202.07    12096.83     70.17 o 
 -16   2  10     3047.47     3207.65     18.14 o 
 -14   2  10     7165.60     7651.06     38.41 o 
 -12   2  10     2431.05     2278.84     11.59 o 
 -10   2  10     1421.34     1166.71      6.26 o 
  -6   2  10     7157.54     7307.55     30.29 o 
  -4   2  10    29425.15    30902.42    132.18 o 
  -2   2  10    14016.52    14394.72     59.72 o 
   0   2  10      520.67      712.79      3.69 o 
   2   2  10     8527.33     8019.49     36.56 o 
   4   2  10      750.85      851.95      4.89 o 
   6   2  10      153.32      141.64      2.21 o 
   8   2  10       97.13       77.77      2.49 o 
  10   2  10     6071.77     6169.55     35.40 o 
  12   2  10     3731.86     3675.64     24.37 o 
  14   2  10     2045.85     2060.17     16.54 o 
  16   2  10     1876.95     1869.30     17.31 o 
  18   2  10      870.64      848.59     12.78 o 
  20   2  10       42.45       36.99      5.27 o 
 -29   3  10       32.79       28.41      5.05 o 
 -27   3  10        6.01        3.12      4.14 o 
 -25   3  10      128.60      131.94      4.24 o 
 -23   3  10      294.84      292.67      5.30 o 
 -21   3  10      477.64      441.12      5.77 o 
 -19   3  10     7143.29     6940.34     41.27 o 
 -17   3  10     7909.08     7886.25     46.37 o 
 -15   3  10     3417.30     3438.22     19.24 o 
 -13   3  10      139.01      160.54      2.58 o 
 -11   3  10     1150.28     1084.12      6.12 o 
  -9   3  10     1324.09     1285.75      6.91 o 
  -7   3  10     1641.08     1621.28      7.75 o 
  -5   3  10     7358.01     7229.33     32.10 o 
  -3   3  10     8140.01     8486.20     36.74 o 
  -1   3  10     4017.42     3968.97     17.52 o 
   1   3  10     5126.57     5204.92     23.55 o 
   3   3  10      903.59      942.77      5.44 o 
   5   3  10     2029.89     2137.32     11.32 o 
   7   3  10       59.88       65.59      2.09 o 
   9   3  10      208.18      208.30      3.92 o 
  11   3  10     1517.19     1574.15     11.86 o 
  13   3  10     2825.25     2801.03     20.46 o 
  15   3  10     1750.23     1785.42     16.57 o 
  17   3  10      728.46      723.94     10.66 o 
  19   3  10      372.38      372.93      8.56 o 
 -28   4  10       22.51       25.43      4.96 o 
 -26   4  10        9.71        1.96      4.48 o 
 -24   4  10      386.07      367.83      6.02 o 
 -22   4  10      972.62      991.13      9.31 o 
 -20   4  10      564.96      545.33      5.99 o 
 -18   4  10      997.07      980.89      7.47 o 
 -16   4  10     3106.17     3203.78     21.30 o 
 -14   4  10     4299.31     4215.31     22.54 o 
 -12   4  10       11.34       12.87      1.90 o 
 -10   4  10     5764.20     5716.73     27.98 o 
  -8   4  10      285.25      268.65      2.79 o 
  -6   4  10     8396.34     8416.35     39.51 o 
  -4   4  10     1875.45     2126.44     10.67 o 
  -2   4  10     2784.36     2721.77     12.80 o 
   0   4  10     3034.50     2878.36     13.52 o 
   2   4  10     1815.28     1801.96      9.36 o 
   4   4  10       25.15       33.11      1.53 o 
   6   4  10       11.51       13.18      1.73 o 
   8   4  10      780.57      774.93      6.54 o 
  10   4  10     3640.22     3683.54     24.32 o 
  12   4  10      151.50      154.16      4.56 o 
  14   4  10     1080.52     1076.10     11.59 o 
  16   4  10     1034.80     1051.87     12.97 o 
  18   4  10      974.07     1012.58     14.26 o 
 -27   5  10       50.30       56.53      5.40 o 
 -25   5  10      796.47      794.29     11.28 o 
 -23   5  10      908.20      892.31     10.15 o 
 -21   5  10      434.24      407.07      5.63 o 
 -19   5  10      551.13      514.72      5.98 o 
 -17   5  10      584.75      547.73      6.44 o 
 -15   5  10      925.17      888.86      8.18 o 
 -13   5  10      349.01      392.14      4.07 o 
 -11   5  10     1384.64     1450.22      9.17 o 
  -9   5  10      537.07      520.62      4.26 o 
  -7   5  10     1143.53     1177.56      7.11 o 
  -5   5  10     1765.98     1771.34      9.89 o 
  -3   5  10     2525.85     2558.00     13.69 o 
  -1   5  10     1453.63     1435.59      8.35 o 
   1   5  10     5063.76     5043.50     25.72 o 
   3   5  10      961.87     1015.75      6.55 o 
   5   5  10       26.69       25.89      1.89 o 
   7   5  10     1337.96     1324.69      9.24 o 
   9   5  10     2433.30     2396.08     16.01 o 
  11   5  10       30.25       22.85      3.83 o 
  13   5  10       86.72       90.94      5.41 o 
  15   5  10      434.06      447.42      9.37 o 
  17   5  10      251.08      219.80      7.65 o 
 -26   6  10      365.63      361.87      8.50 o 
 -24   6  10       32.00       28.25      4.68 o 
 -22   6  10     1309.22     1296.90     12.15 o 
 -20   6  10       18.05       17.73      3.13 o 
 -18   6  10      223.70      213.97      4.42 o 
 -16   6  10       28.11       32.06      2.86 o 
 -14   6  10      412.09      429.75      5.07 o 
 -12   6  10     2031.36     1955.96     12.55 o 
 -10   6  10       93.26      111.60      2.64 o 
  -8   6  10       55.93       68.06      2.20 o 
  -6   6  10     2709.70     2772.33     15.48 o 
  -4   6  10      289.30      318.46      3.50 o 
  -2   6  10      482.86      466.66      4.58 o 
   0   6  10      366.27      396.56      4.17 o 
   2   6  10     7618.67     7595.58     44.28 o 
   4   6  10      292.97      287.85      4.89 o 
   6   6  10      507.89      503.31      5.42 o 
   8   6  10      381.26      406.84      5.92 o 
  10   6  10      147.29      140.38      4.45 o 
  12   6  10        7.76        2.60      3.83 o 
  14   6  10       44.13       39.54      4.86 o 
  16   6  10      188.57      200.24      6.83 o 
 -25   7  10      134.41      136.14      6.17 o 
 -23   7  10      153.11      132.15      5.76 o 
 -21   7  10      115.19      103.36      4.89 o 
 -19   7  10      111.96      106.98      4.32 o 
 -17   7  10      495.97      476.72      6.64 o 
 -15   7  10      117.30      110.50      3.88 o 
 -13   7  10        2.81       18.63      2.80 o 
 -11   7  10       27.08       25.29      2.70 o 
  -9   7  10       77.24       88.83      2.76 o 
  -7   7  10       61.86       64.69      2.76 o 
  -5   7  10       28.45       29.63      3.04 o 
  -3   7  10     3235.54     3244.81     19.40 o 
  -1   7  10      559.35      563.19      6.03 o 
   1   7  10     1633.17     1707.58     12.95 o 
   3   7  10     1774.06     1774.01     13.06 o 
   5   7  10      141.80      140.65      3.90 o 
   7   7  10       91.66       77.67      4.39 o 
   9   7  10       13.00       10.68      3.88 o 
  11   7  10        2.18        1.92      3.97 o 
  13   7  10       64.74       63.05      5.22 o 
  15   7  10       74.67       87.46      5.86 o 
 -22   8  10       23.95       27.68      5.03 o 
 -20   8  10       12.20       15.31      4.67 o 
 -18   8  10       57.70       66.49      4.56 o 
 -16   8  10        3.95       11.20      3.74 o 
 -14   8  10       18.16       25.73      3.60 o 
 -12   8  10        5.30        3.77      3.08 o 
 -10   8  10      638.47      615.36      7.10 o 
  -8   8  10        4.73        4.82      2.89 o 
  -6   8  10      803.17      789.52      8.36 o 
  -4   8  10        1.74        0.63      3.03 o 
  -2   8  10       19.35       11.58      3.09 o 
   0   8  10      759.52      784.31      9.28 o 
   2   8  10      972.32      995.48     11.30 o 
   4   8  10      836.41      829.78      9.10 o 
   6   8  10      329.10      317.49      6.52 o 
   8   8  10      112.30       95.67      4.73 o 
  10   8  10       14.30       17.66      4.71 o 
  12   8  10        9.18        8.28      5.46 o 
 -21   9  10        0.44        2.43     11.94 o 
 -19   9  10       37.78       39.80      5.33 o 
 -17   9  10        5.65       19.05      4.86 o 
 -15   9  10      217.24      223.90      6.18 o 
 -13   9  10       33.09       22.03      3.93 o 
 -11   9  10       50.31       49.80      3.97 o 
  -9   9  10      369.24      368.73      6.21 o 
  -7   9  10       13.90       10.78      3.44 o 
  -5   9  10       18.80       18.88      3.57 o 
  -3   9  10      475.54      463.21      8.64 o 
  -1   9  10      551.83      551.06      8.01 o 
   1   9  10        0.66        0.17      3.79 o 
   3   9  10        1.65        2.98      4.26 o 
   5   9  10      285.69      269.08      7.16 o 
   7   9  10       64.94       75.94      5.43 o 
   9   9  10       21.04       10.02      5.77 o 
  11   9  10        7.32        7.59      6.20 o 
 -16  10  10      378.48      352.63      8.62 o 
 -14  10  10       67.59       62.95      5.38 o 
 -12  10  10      257.69      223.84      6.27 o 
 -10  10  10        2.71       -2.23      4.00 o 
  -8  10  10       27.90       17.11      4.15 o 
  -6  10  10      231.19      237.19      5.97 o 
  -4  10  10       26.35       33.94      4.68 o 
  -2  10  10       15.89       21.55      4.54 o 
   0  10  10        0.38        5.89      4.35 o 
   2  10  10      100.76       97.22      5.74 o 
   4  10  10       27.66       21.64      5.14 o 
   6  10  10       27.04       17.01      5.85 o 
 -11  11  10       38.31       46.52      5.80 o 
  -9  11  10       30.21       18.99      5.44 o 
  -7  11  10        4.89        2.74      5.23 o 
  -5  11  10        1.14        1.23      5.63 o 
  -3  11  10      195.05      220.55      7.67 o 
  -1  11  10        5.22        7.54      5.27 o 
   1  11  10        5.15        1.26      6.08 o 
 -31   1  11        2.38        2.27      4.84 o 
 -29   1  11       88.07      104.87      5.52 o 
 -27   1  11      111.32      115.49      3.95 o 
 -25   1  11       15.63       15.04      3.06 o 
 -23   1  11      138.61      139.74      3.68 o 
 -21   1  11       60.34       64.38      2.65 o 
 -19   1  11      189.49      171.20      3.53 o 
 -17   1  11      791.11      733.53      5.46 o 
 -15   1  11     6393.70     6472.52     32.63 o 
 -13   1  11      843.71      926.17      5.53 o 
 -11   1  11       16.94       19.69      0.94 o 
  -9   1  11     1204.17     1346.26      6.42 o 
  -7   1  11        4.81        5.83      0.55 o 
  -5   1  11     1616.52     1669.25     10.46 o 
  -3   1  11       99.49       61.80      2.18 o 
  -1   1  11    11842.72    12617.91     58.73 o 
   1   1  11      477.66      501.44      2.71 o 
   3   1  11      589.76      624.41      3.72 o 
   5   1  11     1306.86     1257.97      6.77 o 
   7   1  11     1774.21     1697.72     10.32 o 
   9   1  11      918.20      915.62      6.96 o 
  11   1  11       40.27       34.03      2.58 o 
  13   1  11      127.95      141.66      3.89 o 
  15   1  11      516.18      507.71      8.45 o 
  17   1  11       19.73       16.20      4.52 o 
  19   1  11       55.91       46.58      5.18 o 
 -30   2  11       20.89       27.67      5.09 o 
 -28   2  11      315.06      328.46      7.49 o 
 -26   2  11       30.16       32.32      3.32 o 
 -24   2  11      437.81      439.25      5.79 o 
 -22   2  11      103.53      105.99      3.50 o 
 -20   2  11      377.04      380.51      4.65 o 
 -18   2  11     1195.01     1206.17      8.37 o 
 -16   2  11      288.24      292.38      3.60 o 
 -14   2  11     6164.93     6582.86     34.28 o 
 -12   2  11      209.61      260.81      2.43 o 
 -10   2  11        8.71       14.42      1.31 o 
  -8   2  11     1949.55     1899.95      9.03 o 
  -6   2  11      973.53      985.75      4.78 o 
  -4   2  11     6325.95     6806.09     29.90 o 
  -2   2  11     4466.46     4855.57     21.61 o 
   0   2  11     5569.09     5639.17     25.83 o 
   2   2  11       47.76       46.47      1.35 o 
   4   2  11       80.53       95.29      1.92 o 
   6   2  11     2016.65     1821.41     10.13 o 
   8   2  11      265.67      228.95      3.53 o 
  10   2  11        0.88        5.72      2.35 o 
  12   2  11        9.03       16.33      2.83 o 
  14   2  11      560.54      588.07     11.02 o 
  16   2  11      217.22      228.12      8.34 o 
  18   2  11      139.70      131.90      5.88 o 
  20   2  11       90.76      100.67      6.02 o 
 -29   3  11       58.78       56.30      5.34 o 
 -27   3  11       21.28       20.60      4.07 o 
 -25   3  11       74.59       73.34      3.82 o 
 -23   3  11      108.83      101.33      3.74 o 
 -21   3  11      288.99      270.55      4.85 o 
 -19   3  11     1033.38     1026.83      8.05 o 
 -17   3  11       20.35       42.99      2.14 o 
 -15   3  11      976.50      909.24      7.63 o 
 -13   3  11     1035.06     1029.26      6.28 o 
 -11   3  11      199.33      240.43      2.39 o 
  -9   3  11     2575.92     2677.93     13.09 o 
  -7   3  11     3213.04     3209.82     14.97 o 
  -5   3  11     1336.43     1371.58      6.65 o 
  -3   3  11     6480.91     6860.82     29.90 o 
  -1   3  11       86.82       84.14      1.41 o 
   1   3  11       44.72       45.04      1.12 o 
   3   3  11      847.19      890.76      5.27 o 
   5   3  11      166.27      194.66      2.84 o 
   7   3  11      341.93      272.46      3.64 o 
   9   3  11       13.13       10.93      2.39 o 
  11   3  11     1243.33     1207.48      9.80 o 
  13   3  11      307.08      326.20      6.45 o 
  15   3  11      318.25      339.47      7.54 o 
  17   3  11        1.80       -0.46      4.63 o 
  19   3  11       44.98       32.65      5.31 o 
 -28   4  11      651.41      637.84      9.81 o 
 -26   4  11      266.53      294.56      6.64 o 
 -24   4  11      125.10      120.79      4.08 o 
 -22   4  11      369.19      356.63      5.27 o 
 -20   4  11       79.53       75.18      3.18 o 
 -18   4  11      220.14      216.55      3.74 o 
 -16   4  11      382.25      367.19      4.33 o 
 -14   4  11       23.51       46.88      1.89 o 
 -12   4  11      158.36      187.40      2.70 o 
 -10   4  11      159.77      175.55      3.11 o 
  -8   4  11     2595.17     2608.59     12.94 o 
  -6   4  11       17.79       34.59      1.70 o 
  -4   4  11     5995.57     6073.44     28.77 o 
  -2   4  11     2726.42     2674.67     12.62 o 
   0   4  11       95.39       87.69      1.64 o 
   2   4  11     2908.15     2935.17     14.95 o 
   4   4  11     1975.93     2016.61     11.54 o 
   6   4  11      176.27      182.85      3.11 o 
   8   4  11      131.27       98.66      3.01 o 
  10   4  11        2.66        5.77      2.63 o 
  12   4  11      304.11      295.47      5.78 o 
  14   4  11       39.16       39.77      4.87 o 
  16   4  11      135.97      140.69      6.33 o 
  18   4  11       29.36       35.57      5.73 o 
 -27   5  11       13.71        8.84      4.88 o 
 -25   5  11      515.81      518.15      8.13 o 
 -23   5  11      255.77      278.93      5.56 o 
 -21   5  11      184.12      185.38      5.75 o 
 -19   5  11      113.31      109.28      3.33 o 
 -17   5  11      404.29      429.60      4.86 o 
 -15   5  11      255.55      244.49      3.76 o 
 -13   5  11      666.01      623.09      5.13 o 
 -11   5  11      744.71      738.35      5.36 o 
  -9   5  11      286.67      263.83      4.42 o 
  -7   5  11     3134.64     3063.79     16.16 o 
  -5   5  11      496.81      480.85      3.89 o 
  -3   5  11       13.22       22.01      2.88 o 
  -1   5  11     1634.71     1630.02      9.27 o 
   1   5  11     1902.63     1889.92     10.56 o 
   3   5  11     1043.62     1128.27      7.69 o 
   5   5  11       66.16       67.70      3.25 o 
   7   5  11      437.72      449.23      5.15 o 
   9   5  11      662.09      667.17      6.90 o 
  11   5  11       59.25       54.01      3.97 o 
  13   5  11      157.42      162.10      6.16 o 
  15   5  11      117.01      123.62      6.27 o 
  17   5  11        7.42       16.82      5.62 o 
 -26   6  11      328.17      338.47      8.12 o 
 -24   6  11      245.89      242.31      6.47 o 
 -22   6  11       82.62       85.80      4.31 o 
 -20   6  11      105.02      111.03      3.87 o 
 -18   6  11       81.44       81.67      3.57 o 
 -16   6  11     1706.77     1596.63     11.38 o 
 -14   6  11     1677.61     1661.05     11.13 o 
 -12   6  11      152.67      181.06      3.44 o 
 -10   6  11      205.72      186.89      3.65 o 
  -8   6  11       11.74        9.87      1.80 o 
  -6   6  11      271.73      272.05      3.41 o 
  -4   6  11     1237.27     1262.42      8.01 o 
  -2   6  11     3027.71     2979.39     17.87 o 
   0   6  11     4149.49     4227.83     24.62 o 
   2   6  11      582.14      627.41      5.88 o 
   4   6  11      321.71      313.40      5.17 o 
   6   6  11        3.59        2.53      2.84 o 
   8   6  11      356.95      398.93      6.39 o 
  10   6  11       97.40      104.76      4.43 o 
  12   6  11        2.61        3.99      4.34 o 
  14   6  11       48.15       35.55      4.85 o 
  16   6  11      131.80      137.71      6.38 o 
 -25   7  11      231.04      227.79      8.31 o 
 -23   7  11      213.89      234.23      6.97 o 
 -21   7  11       64.45       65.78      4.22 o 
 -19   7  11      631.50      608.78      7.95 o 
 -17   7  11      115.38      128.13      4.91 o 
 -15   7  11      138.00      135.13      3.92 o 
 -13   7  11     1408.53     1320.68     12.60 o 
 -11   7  11      660.74      659.81      6.67 o 
  -9   7  11      185.54      183.11      3.84 o 
  -7   7  11      860.06      805.13      6.66 o 
  -5   7  11     1815.08     1818.21     12.07 o 
  -3   7  11        9.55        7.00      2.35 o 
  -1   7  11     1381.26     1361.64     13.38 o 
   1   7  11     2701.41     2712.28     19.42 o 
   3   7  11      174.41      163.43      4.12 o 
   5   7  11       29.61       23.25      3.33 o 
   7   7  11      832.93      849.33      9.79 o 
   9   7  11      228.06      212.39      5.94 o 
  11   7  11        3.60        0.91      4.44 o 
  13   7  11      536.51      544.79      9.41 o 
  15   7  11      573.78      604.37     19.33 o 
 -22   8  11      217.65      214.13      6.73 o 
 -20   8  11      345.54      354.43      7.31 o 
 -18   8  11      676.71      682.36      8.62 o 
 -16   8  11      152.92      154.80      4.77 o 
 -14   8  11        7.33        3.92      3.35 o 
 -12   8  11       40.34       42.71      3.27 o 
 -10   8  11      162.87      163.94      4.28 o 
  -8   8  11     1431.57     1376.27     11.48 o 
  -6   8  11      869.94      834.98      8.30 o 
  -4   8  11     1687.37     1676.78     14.95 o 
  -2   8  11      992.55      986.00     11.32 o 
   0   8  11      710.68      705.88      8.15 o 
   2   8  11       13.33       13.76      3.53 o 
   4   8  11        6.60       13.85      3.61 o 
   6   8  11       70.54       71.65      4.33 o 
   8   8  11       49.01       54.49      4.70 o 
  10   8  11      110.02      120.67      5.68 o 
  12   8  11      211.40      204.97      7.82 o 
 -19   9  11      165.53      165.23      6.93 o 
 -17   9  11      938.93      957.29     11.38 o 
 -15   9  11      231.86      241.67      6.53 o 
 -13   9  11       11.72        8.90      3.77 o 
 -11   9  11      166.71      162.93      5.61 o 
  -9   9  11      394.55      407.11      6.70 o 
  -7   9  11      938.65      920.96      9.79 o 
  -5   9  11      578.91      584.68      7.71 o 
  -3   9  11       41.24       40.44      4.48 o 
  -1   9  11      238.23      245.97      6.48 o 
   1   9  11      593.28      577.96      9.00 o 
   3   9  11        5.61        3.83      4.29 o 
   5   9  11        5.63        6.82      4.42 o 
   7   9  11      339.67      354.18      9.02 o 
   9   9  11      107.44      104.03      7.01 o 
 -16  10  11      227.81      256.03      8.30 o 
 -14  10  11        2.49        2.94      4.74 o 
 -12  10  11       58.90       68.97      5.18 o 
 -10  10  11       23.40       19.48      4.60 o 
  -8  10  11      262.04      291.70      6.95 o 
  -6  10  11      382.64      378.42      7.37 o 
  -4  10  11      277.42      271.85      7.08 o 
  -2  10  11      332.64      328.04      7.76 o 
   0  10  11      139.13      143.86      5.78 o 
   2  10  11       36.25       42.94      5.53 o 
   4  10  11      192.83      193.31      7.91 o 
   6  10  11       18.88       17.40      6.20 o 
  -9  11  11       38.17       40.04      5.66 o 
  -7  11  11       13.79       20.31      4.97 o 
  -5  11  11       57.06       57.00      5.64 o 
  -3  11  11      112.52      122.11      7.12 o 
  -1  11  11       67.08       72.59      6.65 o 
 -30   0  12       36.94       38.00      6.73 o 
 -28   0  12      571.45      575.31     11.16 o 
 -26   0  12     1733.09     1753.25     22.43 o 
 -24   0  12     1854.72     1817.96     20.56 o 
 -22   0  12    13469.32    13553.99    107.78 o 
 -20   0  12     1262.88     1387.60     15.84 o 
 -18   0  12       28.03       25.73      2.50 o 
 -16   0  12     4027.44     3728.59     28.41 o 
 -14   0  12     6501.14     6083.90     44.42 o 
 -12   0  12      520.18      362.99      3.63 o 
 -10   0  12      122.27       85.80      2.94 o 
  -8   0  12     7004.93     7819.40     56.85 o 
  -6   0  12    15576.03    16354.10    221.95 o 
  -4   0  12      964.42     1227.80     30.98 o 
  -2   0  12     6842.69     6178.53     67.64 o 
   0   0  12      140.38      139.59      1.71 o 
   2   0  12     1485.28     1350.92      8.99 o 
   4   0  12     1374.02     1334.09     10.24 o 
   6   0  12    16297.66    16468.24    129.63 o 
   8   0  12     8852.79     8768.34     70.14 o 
  10   0  12     2815.86     2826.47     26.95 o 
  12   0  12     1728.45     1827.39     22.23 o 
  14   0  12      130.46      110.66      5.91 o 
  16   0  12       91.98      103.76      7.41 o 
  18   0  12       93.56       95.50      7.79 o 
 -31   1  12      211.82      200.47      6.55 o 
 -29   1  12      658.73      643.06      9.73 o 
 -27   1  12      344.00      334.41      5.76 o 
 -25   1  12     1080.83     1052.85      9.23 o 
 -23   1  12     5495.76     5380.32     34.57 o 
 -21   1  12     5344.86     5320.01     31.02 o 
 -19   1  12      368.89      349.52      4.05 o 
 -17   1  12      697.52      727.23      5.41 o 
 -15   1  12     1597.48     1542.84      8.65 o 
 -13   1  12     2410.62     2224.27     11.72 o 
 -11   1  12     1653.53     1529.78      7.63 o 
  -9   1  12     4606.60     4402.91     20.70 o 
  -7   1  12     3263.50     3235.86     17.46 o 
  -5   1  12     8907.34     9142.37     61.66 o 
  -3   1  12     6475.44     6396.68     41.58 o 
  -1   1  12      908.71      845.69      5.86 o 
   1   1  12     7796.13     7557.08     34.37 o 
   3   1  12     5874.83     5696.31     27.09 o 
   5   1  12       22.52       26.39      1.99 o 
   7   1  12     2489.90     2537.18     15.42 o 
   9   1  12     3693.45     3600.17     21.51 o 
  11   1  12      953.35      943.43      9.20 o 
  13   1  12     1231.42     1230.51     11.44 o 
  15   1  12      890.53      906.32     11.42 o 
  17   1  12       42.28       30.99      4.68 o 
  19   1  12      164.46      158.20      6.28 o 
 -30   2  12      111.91      107.82      5.76 o 
 -28   2  12      751.36      729.11      8.83 o 
 -26   2  12     1165.09     1185.12     10.27 o 
 -24   2  12     1929.34     1919.19     14.22 o 
 -22   2  12     1656.81     1622.76     12.12 o 
 -20   2  12      740.37      769.02      6.64 o 
 -18   2  12     4490.79     4470.12     24.87 o 
 -16   2  12      679.01      642.27      4.98 o 
 -14   2  12     1684.92     1658.61      8.88 o 
 -12   2  12       20.26       17.43      1.37 o 
 -10   2  12    16388.96    16716.63     76.93 o 
  -8   2  12     4492.39     4739.41     22.31 o 
  -6   2  12      958.99      994.41      4.55 o 
  -4   2  12      762.43      616.48      3.21 o 
  -2   2  12     4930.58     4679.48     21.39 o 
   0   2  12     1435.26     1510.08      9.61 o 
   2   2  12     1796.56     1830.76      8.95 o 
   4   2  12     5822.92     5688.77     29.26 o 
   6   2  12     9542.59     9516.29     53.57 o 
   8   2  12        9.96       10.81      2.03 o 
  10   2  12      775.21      796.71      7.71 o 
  12   2  12     1181.75     1170.74     12.34 o 
  14   2  12     1435.66     1381.61     14.85 o 
  16   2  12      209.37      196.58      6.41 o 
  18   2  12      155.98      147.89      6.12 o 
 -29   3  12      526.54      497.68      8.88 o 
 -27   3  12      183.39      174.53      5.07 o 
 -25   3  12     1049.38     1021.49      9.70 o 
 -23   3  12      958.32      936.56      8.89 o 
 -21   3  12      866.50      798.70      7.30 o 
 -19   3  12     1884.57     1860.52     12.60 o 
 -17   3  12      735.98      818.17      5.87 o 
 -15   3  12      308.97      356.27      3.52 o 
 -13   3  12      188.03      198.77      2.63 o 
 -11   3  12     2750.22     2833.82     14.24 o 
  -9   3  12     5519.32     5617.79     25.72 o 
  -7   3  12     2862.13     2848.79     13.39 o 
  -5   3  12     7858.41     8076.10     35.05 o 
  -3   3  12     2645.58     2624.94     11.86 o 
  -1   3  12     5697.44     5651.36     25.29 o 
   1   3  12     4716.31     5042.51     24.17 o 
   3   3  12     2123.68     2146.22     11.75 o 
   5   3  12      521.15      508.34      5.19 o 
   7   3  12       44.65       43.26      2.43 o 
   9   3  12      107.81      123.21      3.41 o 
  11   3  12      442.66      438.83      6.38 o 
  13   3  12     1440.90     1392.47     13.74 o 
  15   3  12     1575.37     1589.70     24.68 o 
  17   3  12      489.81      466.11      9.04 o 
 -28   4  12       23.59       18.54      4.81 o 
 -26   4  12      585.50      605.63      8.14 o 
 -24   4  12      484.46      481.62      6.54 o 
 -22   4  12      805.92      784.10      8.30 o 
 -20   4  12      650.03      631.72      6.55 o 
 -18   4  12     1689.76     1695.83     12.23 o 
 -16   4  12     2403.57     2238.02     13.25 o 
 -14   4  12      628.94      653.10      4.91 o 
 -12   4  12       82.43       53.31      1.76 o 
 -10   4  12     2471.09     2553.51     13.50 o 
  -8   4  12     1685.31     1901.11      9.74 o 
  -6   4  12     6995.16     7270.46     34.27 o 
  -4   4  12      944.03      906.05      5.22 o 
  -2   4  12    11840.65    11729.80     55.76 o 
   0   4  12     1341.43     1401.33      7.63 o 
   2   4  12       40.49       56.69      3.39 o 
   4   4  12       73.06       79.57      2.15 o 
   6   4  12      690.94      698.29      6.11 o 
   8   4  12      541.78      583.80      6.49 o 
  10   4  12      606.75      641.35      9.49 o 
  12   4  12      768.24      780.88      9.46 o 
  14   4  12     1104.08     1099.12     13.07 o 
  16   4  12      146.16      143.24      6.59 o 
  18   4  12      232.50      206.53      7.59 o 
 -27   5  12      190.42      183.30      6.27 o 
 -25   5  12      283.38      257.53      6.04 o 
 -23   5  12      374.20      363.77      6.27 o 
 -21   5  12     1045.69     1020.80      9.47 o 
 -19   5  12      277.84      296.25      5.10 o 
 -17   5  12      355.17      374.96      4.80 o 
 -15   5  12      522.51      524.89      5.04 o 
 -13   5  12     1733.57     1785.36     10.94 o 
 -11   5  12       62.46       90.11      3.32 o 
  -9   5  12      116.54      129.11      2.81 o 
  -7   5  12     6994.80     7190.78     36.18 o 
  -5   5  12     2321.18     2342.51     13.19 o 
  -3   5  12     1306.75     1325.90      8.19 o 
  -1   5  12     4979.31     5055.42     27.13 o 
   1   5  12      215.04      265.27      3.60 o 
   3   5  12      593.57      601.45      5.12 o 
   5   5  12      103.61      110.12      3.21 o 
   7   5  12     2073.28     2031.54     14.58 o 
   9   5  12      371.73      387.17      6.21 o 
  11   5  12      570.32      604.72      8.85 o 
  13   5  12      434.51      416.74      9.58 o 
  15   5  12       62.33       55.26      5.54 o 
  17   5  12      163.48      148.96      6.88 o 
 -26   6  12      201.23      223.02      6.86 o 
 -24   6  12      146.61      160.05      6.37 o 
 -22   6  12      120.16      122.02      4.48 o 
 -20   6  12      135.67      135.39      4.18 o 
 -18   6  12     2143.77     2083.65     15.85 o 
 -16   6  12      194.45      178.66      5.13 o 
 -14   6  12      997.35      967.16      7.89 o 
 -12   6  12       32.82       51.59      2.67 o 
 -10   6  12     1563.11     1634.15     10.81 o 
  -8   6  12     1434.69     1418.93      9.25 o 
  -6   6  12        6.17        1.01      1.87 o 
  -4   6  12      436.69      429.12      5.17 o 
  -2   6  12     4289.65     4369.85     26.58 o 
   0   6  12      203.09      209.95      3.86 o 
   2   6  12       12.78       13.30      2.42 o 
   4   6  12       98.54       77.93      3.23 o 
   6   6  12     2356.36     2335.92     18.65 o 
   8   6  12      230.99      223.32      5.70 o 
  10   6  12      190.25      171.71      5.76 o 
  12   6  12      498.01      518.77     10.69 o 
  14   6  12      425.36      445.90      8.86 o 
 -25   7  12       53.25       49.59      5.74 o 
 -23   7  12      173.20      169.86      7.77 o 
 -21   7  12       40.72       31.43      3.99 o 
 -19   7  12      221.10      219.49      5.37 o 
 -17   7  12      284.63      296.50      5.77 o 
 -15   7  12       20.91       21.85      3.01 o 
 -13   7  12      720.41      715.57      7.66 o 
 -11   7  12      376.30      387.41      5.33 o 
  -9   7  12     1051.68     1065.66      9.04 o 
  -7   7  12      887.65      878.54      7.11 o 
  -5   7  12      274.40      256.10      4.05 o 
  -3   7  12        8.88       12.58      2.43 o 
  -1   7  12       63.21       69.91      3.10 o 
   1   7  12       72.45       76.62      3.30 o 
   3   7  12        2.65       -0.31      3.01 o 
   5   7  12      912.87      941.59      9.70 o 
   7   7  12      426.17      417.14      7.79 o 
   9   7  12       30.62       27.30      5.04 o 
  11   7  12      315.92      316.71      7.67 o 
  13   7  12       26.71       23.40      5.01 o 
 -22   8  12       38.69       41.47      5.49 o 
 -20   8  12       58.84       68.36      5.23 o 
 -18   8  12      324.65      321.05      6.95 o 
 -16   8  12      218.99      210.69      5.83 o 
 -14   8  12       37.90       39.29      3.64 o 
 -12   8  12        8.84        2.97      3.21 o 
 -10   8  12      833.50      855.55      8.54 o 
  -8   8  12      157.75      164.23      4.02 o 
  -6   8  12      509.70      486.28      6.98 o 
  -4   8  12       98.84       91.94      3.86 o 
  -2   8  12      611.15      625.63      8.57 o 
   0   8  12       11.00       12.06      3.83 o 
   2   8  12       75.96       81.01      4.25 o 
   4   8  12        7.19        8.15      3.96 o 
   6   8  12       29.62       33.19      4.35 o 
   8   8  12        0.94       -4.38      4.38 o 
  10   8  12      109.95       93.69      6.27 o 
 -19   9  12        4.35       17.37      5.36 o 
 -17   9  12       50.62       60.24      5.03 o 
 -15   9  12      245.01      274.33      6.80 o 
 -13   9  12        3.60       -3.87      3.87 o 
 -11   9  12       21.34       22.78      3.90 o 
  -9   9  12        6.89        8.01      3.85 o 
  -7   9  12      376.17      361.66      6.65 o 
  -5   9  12     1171.45     1099.29     11.53 o 
  -3   9  12      119.94      120.85      5.15 o 
  -1   9  12        7.00        9.15      4.65 o 
   1   9  12       54.49       64.68      5.15 o 
   3   9  12       29.46       32.33      4.98 o 
   5   9  12       42.15       41.93      5.34 o 
   7   9  12       58.85       70.09      5.81 o 
   9   9  12      169.54      166.70      7.73 o 
 -16  10  12       11.43       17.47      5.44 o 
 -14  10  12       52.94       46.95      5.15 o 
 -12  10  12        8.27        7.86      4.62 o 
 -10  10  12       61.00       62.88      4.74 o 
  -8  10  12        1.80        2.51      4.13 o 
  -6  10  12      220.30      214.74      6.09 o 
  -4  10  12      324.03      327.62      8.55 o 
  -2  10  12      280.47      285.70      9.22 o 
   0  10  12        6.26        6.82      5.21 o 
   2  10  12        0.31        5.57      5.21 o 
   4  10  12      235.19      222.25      8.50 o 
  -7  11  12       29.36       29.51      6.47 o 
  -5  11  12       29.00       28.80      6.12 o 
 -31   1  13       31.33       36.17      5.51 o 
 -29   1  13        9.07        4.86      3.82 o 
 -27   1  13       12.39       13.34      3.25 o 
 -25   1  13       57.58       60.39      3.38 o 
 -23   1  13      315.68      340.02      4.89 o 
 -21   1  13      479.25      476.28      5.07 o 
 -19   1  13     1697.12     1645.27     10.82 o 
 -17   1  13      119.73      138.32      3.99 o 
 -15   1  13      990.77     1042.41      6.28 o 
 -13   1  13      219.52      259.69      2.76 o 
 -11   1  13     1158.24     1149.88      5.87 o 
  -9   1  13     2366.68     2483.24     11.86 o 
  -7   1  13      204.58      188.39      2.27 o 
  -5   1  13     1736.94     1699.71     12.06 o 
  -3   1  13       93.33       77.91      2.89 o 
  -1   1  13      510.32      572.68      3.31 o 
   1   1  13      414.55      398.32      3.29 o 
   3   1  13      394.94      436.81      3.33 o 
   5   1  13      590.50      504.31      4.40 o 
   7   1  13       60.93       48.29      2.38 o 
   9   1  13      109.99       96.89      3.00 o 
  11   1  13      283.63      266.34      5.35 o 
  13   1  13       15.07       16.75      3.39 o 
  15   1  13       83.26       77.90      4.89 o 
  17   1  13      104.68       95.29      5.43 o 
 -30   2  13      112.36      116.84      5.75 o 
 -28   2  13       73.17       68.80      4.21 o 
 -26   2  13       67.24       67.57      3.58 o 
 -24   2  13      314.20      319.82      5.26 o 
 -22   2  13      440.87      429.06      5.19 o 
 -20   2  13      208.23      185.68      3.66 o 
 -18   2  13       85.96       72.85      2.19 o 
 -16   2  13      557.74      589.71      5.18 o 
 -14   2  13      347.38      336.56      2.87 o 
 -12   2  13       11.83       20.68      1.99 o 
 -10   2  13      128.45      136.36      1.72 o 
  -8   2  13     1318.63     1359.24      7.17 o 
  -6   2  13     7029.44     6835.15     31.07 o 
  -4   2  13        1.56        3.54      0.82 o 
  -2   2  13      892.66      923.51      4.70 o 
   0   2  13     1016.98     1045.67      6.02 o 
   2   2  13      828.44      765.90      4.87 o 
   4   2  13       20.36        6.56      1.61 o 
   6   2  13        0.81        3.86      1.93 o 
   8   2  13       75.49       59.17      2.58 o 
  10   2  13        0.59        2.39      2.95 o 
  12   2  13       76.53       82.19      3.84 o 
  14   2  13       53.21       46.71      4.52 o 
  16   2  13        1.64        3.08      4.44 o 
  18   2  13      439.20      463.15      9.35 o 
 -29   3  13       67.55       62.62      4.92 o 
 -27   3  13       63.85       56.99      4.06 o 
 -25   3  13        8.82       17.74      3.38 o 
 -23   3  13      475.87      478.40      6.16 o 
 -21   3  13        8.75        3.96      2.39 o 
 -19   3  13      814.55      790.34      6.71 o 
 -17   3  13     2198.88     2156.61     12.33 o 
 -15   3  13      293.66      283.28      3.15 o 
 -13   3  13      181.70      188.73      2.54 o 
 -11   3  13     1468.89     1464.39      7.85 o 
  -9   3  13     1657.61     1691.97      8.31 o 
  -7   3  13      835.17      813.87      4.58 o 
  -5   3  13     2609.31     2721.78     12.51 o 
  -3   3  13      507.78      555.69      3.42 o 
  -1   3  13      130.21      119.48      2.02 o 
   1   3  13     2471.74     2472.91     13.30 o 
   3   3  13       17.37       20.55      1.67 o 
   5   3  13       12.85        5.69      1.96 o 
   7   3  13      115.72      115.97      2.99 o 
   9   3  13      174.68      162.20      4.25 o 
  11   3  13      123.29      112.18      4.04 o 
  13   3  13      124.26      129.87      5.19 o 
  15   3  13       88.54      100.05      5.24 o 
  17   3  13       30.73       31.69      4.95 o 
 -28   4  13        7.26        3.85      4.49 o 
 -26   4  13       19.75       26.14      3.87 o 
 -24   4  13      232.54      227.39      5.09 o 
 -22   4  13       56.60       61.06      3.43 o 
 -20   4  13      637.87      608.75      6.07 o 
 -18   4  13     3988.92     3932.78     25.38 o 
 -16   4  13       59.50       75.60      2.38 o 
 -14   4  13       45.25       40.57      1.89 o 
 -12   4  13      256.93      172.85      2.82 o 
 -10   4  13      292.87      274.57      4.17 o 
  -8   4  13     7933.65     8181.69     39.78 o 
  -6   4  13     3423.43     3501.32     17.58 o 
  -4   4  13      676.30      657.54      4.26 o 
  -2   4  13      362.82      361.02      3.19 o 
   0   4  13      225.99      239.44      2.87 o 
   2   4  13      139.50      122.04      2.60 o 
   4   4  13        2.75        3.15      1.96 o 
   6   4  13      617.47      622.59      6.48 o 
   8   4  13      240.97      253.10      5.00 o 
  10   4  13     1026.09     1012.12     10.14 o 
  12   4  13      800.19      793.23     12.59 o 
  14   4  13       79.68       82.46      6.80 o 
  16   4  13      127.52      132.09      6.80 o 
 -27   5  13      187.17      218.74      6.77 o 
 -25   5  13       97.74      102.28      4.55 o 
 -23   5  13      675.67      634.48      7.88 o 
 -21   5  13      667.84      680.45      7.84 o 
 -19   5  13        8.30       15.47      2.71 o 
 -17   5  13      968.78      889.36      7.43 o 
 -15   5  13      351.79      360.37      4.51 o 
 -13   5  13     1294.81     1243.12      8.58 o 
 -11   5  13     3531.27     3349.88     19.02 o 
  -9   5  13     1141.42     1130.86      7.25 o 
  -7   5  13      316.55      343.55      3.53 o 
  -5   5  13      168.79      168.37      2.81 o 
  -3   5  13      230.12      217.68      3.04 o 
  -1   5  13     1471.01     1379.35      8.59 o 
   1   5  13       30.23       33.99      2.07 o 
   3   5  13     1347.29     1362.70      9.76 o 
   5   5  13      204.47      201.49      4.40 o 
   7   5  13      848.58      875.59      8.41 o 
   9   5  13     1171.94     1140.02     11.68 o 
  11   5  13      771.20      804.39     11.44 o 
  13   5  13       51.25       57.27      5.54 o 
  15   5  13        7.94       -0.16      4.75 o 
 -26   6  13      335.81      333.30      8.06 o 
 -24   6  13      381.74      381.25      7.34 o 
 -22   6  13      428.38      421.20      7.26 o 
 -20   6  13      649.18      654.28      7.40 o 
 -18   6  13       20.51       27.07      3.11 o 
 -16   6  13      123.18      138.13      3.81 o 
 -14   6  13      291.58      281.22      4.34 o 
 -12   6  13     1806.17     1681.42     12.23 o 
 -10   6  13      888.04      799.67      6.48 o 
  -8   6  13     2921.72     2942.30     17.15 o 
  -6   6  13     2731.40     2719.92     15.96 o 
  -4   6  13      108.13      101.55      2.51 o 
  -2   6  13       92.02       89.57      2.85 o 
   0   6  13      115.43      114.04      3.32 o 
   2   6  13      420.05      387.11      5.26 o 
   4   6  13      256.63      255.18      5.48 o 
   6   6  13      933.54      973.24     10.60 o 
   8   6  13      988.07      966.86     10.61 o 
  10   6  13      277.58      281.75      7.13 o 
  12   6  13      363.82      376.12      8.23 o 
  14   6  13       79.36       85.31      5.54 o 
 -25   7  13      293.13      296.97      8.30 o 
 -23   7  13      236.17      222.80      6.19 o 
 -21   7  13      581.68      576.56      8.31 o 
 -19   7  13      440.74      463.24      7.44 o 
 -17   7  13       28.67       26.65      3.50 o 
 -15   7  13      559.10      524.03      8.94 o 
 -13   7  13       39.67       41.17      2.96 o 
 -11   7  13      774.81      758.23      6.90 o 
  -9   7  13     1608.55     1556.21     14.81 o 
  -7   7  13       26.15       31.19      2.57 o 
  -5   7  13      122.92      126.25      3.23 o 
  -3   7  13     1642.67     1582.97     12.52 o 
  -1   7  13     1225.74     1245.48     10.52 o 
   1   7  13       68.43       59.57      3.30 o 
   3   7  13       55.46       61.40      4.77 o 
   5   7  13     1187.56     1196.60     12.22 o 
   7   7  13       77.10       79.17      4.81 o 
   9   7  13      220.38      236.28      7.91 o 
  11   7  13      189.51      195.17      6.68 o 
  13   7  13      155.10      159.53      6.35 o 
 -22   8  13        7.40        9.88      4.67 o 
 -20   8  13      523.22      504.58     10.17 o 
 -18   8  13      280.78      272.38      6.59 o 
 -16   8  13       69.23       72.07      4.79 o 
 -14   8  13       45.93       46.78      4.01 o 
 -12   8  13       28.07       31.85      3.48 o 
 -10   8  13      787.34      750.86      8.39 o 
  -8   8  13      923.75      886.86      8.71 o 
  -6   8  13      345.47      335.38      5.82 o 
  -4   8  13     1109.28     1140.23     11.48 o 
  -2   8  13      910.77      905.39      9.38 o 
   0   8  13      560.91      585.36      9.60 o 
   2   8  13       25.59       18.96      4.01 o 
   4   8  13      155.36      168.28      5.63 o 
   6   8  13      169.46      171.34      5.93 o 
   8   8  13        7.02        2.56      4.53 o 
  10   8  13       33.07       35.41      5.13 o 
 -19   9  13      464.42      493.37      9.78 o 
 -17   9  13      160.96      150.69      5.46 o 
 -15   9  13       26.25       21.24      4.16 o 
 -13   9  13      119.86      120.58      6.36 o 
 -11   9  13      220.66      216.04      5.95 o 
  -9   9  13      112.03      107.19      4.65 o 
  -7   9  13      232.90      218.32      5.66 o 
  -5   9  13      379.91      385.57      8.31 o 
  -3   9  13     1311.56     1296.65     15.38 o 
  -1   9  13      194.36      175.35      7.11 o 
   1   9  13       58.80       67.81      7.47 o 
   3   9  13      619.02      620.30     10.51 o 
   5   9  13      183.59      174.37      6.74 o 
   7   9  13       19.19        8.45      5.33 o 
 -16  10  13      102.68      114.96      6.53 o 
 -14  10  13       20.17       19.12      5.36 o 
 -12  10  13      333.01      341.23      8.01 o 
 -10  10  13      239.62      232.02      6.98 o 
  -8  10  13      305.55      300.70      7.71 o 
  -6  10  13       72.20       69.25      5.94 o 
  -4  10  13      286.90      316.72      8.34 o 
  -2  10  13      161.49      147.29      8.18 o 
   0  10  13       49.17       55.78      5.69 o 
   2  10  13      270.56      274.75      8.45 o 
 -30   0  14      912.24      901.82     17.58 o 
 -28   0  14      615.37      600.12     11.16 o 
 -26   0  14     1068.08     1061.65     13.35 o 
 -24   0  14      274.74      285.10      6.70 o 
 -22   0  14     1336.72     1377.50     17.89 o 
 -20   0  14       15.20       15.51      2.98 o 
 -18   0  14     1252.64     1352.08     11.77 o 
 -16   0  14      624.84      662.53      6.73 o 
 -14   0  14    11317.13    11403.66     73.02 o 
 -12   0  14     6765.21     7053.67     47.38 o 
 -10   0  14       28.67       26.03      1.36 o 
  -8   0  14     6142.95     6072.82    123.04 o 
  -6   0  14     9629.24     9484.24    199.17 o 
  -4   0  14     4547.34     4712.91    101.80 o 
  -2   0  14     5813.57     5886.04     43.58 o 
   0   0  14      819.84      673.70      5.63 o 
   2   0  14     5201.47     5278.45     40.16 o 
   4   0  14       29.20       16.47      2.56 o 
   6   0  14     1807.53     1827.47     26.51 o 
   8   0  14     1932.73     1912.32     21.84 o 
  10   0  14     2148.01     2168.16     30.79 o 
  12   0  14      849.71      858.47     12.88 o 
  14   0  14        6.29        6.73      5.79 o 
  16   0  14      142.87      138.41      7.89 o 
  18   0  14      262.04      263.37     10.92 o 
 -31   1  14      183.53      168.15      7.74 o 
 -29   1  14      445.76      432.22      8.16 o 
 -27   1  14     1018.10     1016.82     10.28 o 
 -25   1  14     1810.48     1767.65     13.47 o 
 -23   1  14      960.93      963.59      7.63 o 
 -21   1  14       38.73       50.39      3.03 o 
 -19   1  14       20.26       28.84      1.96 o 
 -17   1  14     2389.27     2415.94     13.95 o 
 -15   1  14      753.73      780.50      4.96 o 
 -13   1  14     7910.61     8059.44     37.48 o 
 -11   1  14     6732.49     6705.69     33.29 o 
  -9   1  14     8649.27     8826.40     43.84 o 
  -7   1  14     5791.56     5800.61     37.87 o 
  -5   1  14     6871.29     6894.07     61.38 o 
  -3   1  14     2604.07     2817.48     17.82 o 
  -1   1  14     2307.84     2304.32     12.01 o 
   1   1  14       97.53       86.25      1.68 o 
   3   1  14       66.28      100.10      2.15 o 
   5   1  14     1078.34     1195.74      8.96 o 
   7   1  14     3628.65     3506.71     23.10 o 
   9   1  14     2329.90     2306.41     18.07 o 
  11   1  14     3132.68     3191.69     34.37 o 
  13   1  14      105.71       86.05      4.01 o 
  15   1  14       18.73       14.85      4.41 o 
  17   1  14      167.22      135.47      6.00 o 
 -30   2  14      861.08      915.64     13.06 o 
 -28   2  14      219.36      210.80      5.86 o 
 -26   2  14     1180.13     1136.70     10.04 o 
 -24   2  14     1019.18     1015.41     10.30 o 
 -22   2  14      168.77      165.24      3.74 o 
 -20   2  14     3504.44     3391.34     21.06 o 
 -18   2  14     2055.72     2079.73     12.41 o 
 -16   2  14       12.96       25.22      1.69 o 
 -14   2  14      798.96      814.60      5.15 o 
 -12   2  14       22.55       32.12      1.20 o 
 -10   2  14     6349.85     6654.06     31.19 o 
  -8   2  14     3774.41     3543.33     17.35 o 
  -6   2  14    16198.33    15663.52     68.49 o 
  -4   2  14     1270.08     1263.47      6.19 o 
  -2   2  14      720.59      706.55      4.26 o 
   0   2  14     5064.69     4980.16     26.51 o 
   2   2  14     4454.53     4632.45     25.63 o 
   4   2  14     1446.37     1616.84     11.38 o 
   6   2  14      603.90      629.99      5.91 o 
   8   2  14     1071.21     1103.15      8.93 o 
  10   2  14     1037.90      954.13      9.47 o 
  12   2  14       10.23        8.46      3.35 o 
  14   2  14      357.97      331.72      7.37 o 
  16   2  14      148.58      151.43      5.96 o 
 -29   3  14      548.06      529.06      9.08 o 
 -27   3  14      607.79      592.77      8.29 o 
 -25   3  14     1200.50     1180.84     12.90 o 
 -23   3  14      116.13      109.88      3.61 o 
 -21   3  14      963.09      996.04      8.04 o 
 -19   3  14     1438.94     1441.12     10.26 o 
 -17   3  14     1350.66     1310.51      8.84 o 
 -15   3  14      149.89      169.45      2.85 o 
 -13   3  14       99.06      106.37      2.16 o 
 -11   3  14     4049.36     3971.54     20.29 o 
  -9   3  14     5897.16     5875.87     27.74 o 
  -7   3  14     1001.29      992.67      5.72 o 
  -5   3  14     7434.14     7277.01     33.30 o 
  -3   3  14     1860.10     1902.14      9.96 o 
  -1   3  14     2210.58     2301.09     12.41 o 
   1   3  14      420.12      457.96      3.96 o 
   3   3  14     4151.70     4090.25     26.38 o 
   5   3  14      798.38      812.89      6.95 o 
   7   3  14      107.73      123.06      3.41 o 
   9   3  14     1235.74     1200.73     11.00 o 
  11   3  14      422.08      404.59      6.36 o 
  13   3  14      123.80      112.16      5.15 o 
  15   3  14      297.89      292.37      7.65 o 
  17   3  14      102.12       82.09      5.61 o 
 -28   4  14      904.18      902.13     11.71 o 
 -26   4  14      818.20      801.73      9.68 o 
 -24   4  14       10.30        5.44      3.56 o 
 -22   4  14     1323.90     1299.88     11.02 o 
 -20   4  14     1348.77     1257.53      9.58 o 
 -18   4  14      708.79      680.35      6.44 o 
 -16   4  14        9.57        6.64      1.89 o 
 -14   4  14     1976.16     2064.13     12.24 o 
 -12   4  14     3613.56     3523.26     19.67 o 
 -10   4  14        9.80       12.39      1.71 o 
  -8   4  14       50.75       46.52      2.04 o 
  -6   4  14     6313.87     6224.54     30.58 o 
  -4   4  14     3197.22     3188.01     16.22 o 
  -2   4  14     1552.29     1556.94      9.22 o 
   0   4  14      460.67      490.74      4.44 o 
   2   4  14     5916.53     5935.42     35.70 o 
   4   4  14      706.71      740.69      7.09 o 
   6   4  14      188.14      212.39      4.05 o 
   8   4  14      464.66      473.21      6.45 o 
  10   4  14      407.46      370.05      6.30 o 
  12   4  14       94.04       81.77      4.85 o 
  14   4  14       70.56       65.42      5.54 o 
  16   4  14      107.51      106.46      6.27 o 
 -27   5  14      741.87      779.74     10.89 o 
 -25   5  14      146.75      153.80      5.51 o 
 -23   5  14      200.51      196.86      5.45 o 
 -21   5  14      612.98      629.78      7.59 o 
 -19   5  14        7.50        4.82      2.62 o 
 -17   5  14      955.75      904.77      7.50 o 
 -15   5  14     1229.47     1198.88      8.92 o 
 -13   5  14     2677.50     2748.26     16.00 o 
 -11   5  14     1004.29      955.38      7.01 o 
  -9   5  14     2017.97     1996.43     11.55 o 
  -7   5  14      105.55       92.48      2.45 o 
  -5   5  14      428.97      410.21      4.59 o 
  -3   5  14     4951.25     5003.48     29.05 o 
  -1   5  14      180.04      193.41      3.43 o 
   1   5  14       32.41       22.56      2.24 o 
   3   5  14     1440.63     1414.48     10.72 o 
   5   5  14      324.41      332.44      5.65 o 
   7   5  14      481.60      474.60      6.17 o 
   9   5  14      280.64      257.85      5.98 o 
  11   5  14      667.56      650.12      9.50 o 
  13   5  14      276.07      267.37      7.59 o 
  15   5  14      167.65      154.40      6.16 o 
 -26   6  14      215.46      207.48      7.01 o 
 -24   6  14      410.92      408.77      8.97 o 
 -22   6  14     1108.62     1095.94     13.58 o 
 -20   6  14      116.33      100.86      4.27 o 
 -18   6  14       11.78       11.88      2.95 o 
 -16   6  14        3.90        3.16      2.62 o 
 -14   6  14     1321.61     1360.67     10.57 o 
 -12   6  14     1251.38     1244.06      9.71 o 
 -10   6  14     2832.63     2754.11     19.14 o 
  -8   6  14      694.38      672.24      5.81 o 
  -6   6  14      774.92      817.24      6.53 o 
  -4   6  14      106.05      104.71      2.66 o 
  -2   6  14       44.07       46.21      2.53 o 
   0   6  14       42.84       41.79      2.90 o 
   2   6  14       94.97       99.88      3.57 o 
   4   6  14      130.42      139.81      3.99 o 
   6   6  14     1411.08     1372.60     13.21 o 
   8   6  14      706.44      686.43      8.96 o 
  10   6  14      862.14      845.03     12.80 o 
  12   6  14       79.67       75.29      5.26 o 
 -25   7  14      346.22      339.61      8.70 o 
 -23   7  14       45.37       48.03      4.93 o 
 -21   7  14      330.39      341.03      8.05 o 
 -19   7  14      708.36      753.36      9.16 o 
 -17   7  14       66.43       67.70      4.13 o 
 -15   7  14        8.72       16.89      3.25 o 
 -13   7  14      223.29      246.09      4.97 o 
 -11   7  14      845.31      828.48      7.68 o 
  -9   7  14     2978.21     2858.75     19.33 o 
  -7   7  14      139.02      135.09      3.32 o 
  -5   7  14      137.83      150.35      3.41 o 
  -3   7  14       94.07       80.76      3.57 o 
  -1   7  14      205.82      205.75      4.90 o 
   1   7  14       38.48       26.97      3.26 o 
   3   7  14      420.73      400.46      7.20 o 
   5   7  14      392.77      394.79      7.01 o 
   7   7  14      330.00      347.70      7.52 o 
   9   7  14      317.73      296.76      7.55 o 
  11   7  14      138.18      121.19      6.62 o 
 -22   8  14      451.66      448.48      9.56 o 
 -20   8  14      179.90      191.08      6.47 o 
 -18   8  14       54.50       52.74      4.78 o 
 -16   8  14        5.47        3.46      4.09 o 
 -14   8  14       78.48       85.26      5.54 o 
 -12   8  14      566.23      543.45      9.70 o 
 -10   8  14      552.32      550.62      7.31 o 
  -8   8  14       63.25       58.63      3.73 o 
  -6   8  14      734.51      717.53      8.60 o 
  -4   8  14        7.79        7.68      3.91 o 
  -2   8  14      321.54      298.94      6.21 o 
   0   8  14      219.22      211.19      6.09 o 
   2   8  14      363.93      368.78      7.42 o 
   4   8  14      176.31      169.30      6.37 o 
   6   8  14       34.80       28.34      4.64 o 
   8   8  14      271.41      260.55      7.63 o 
 -19   9  14      215.61      255.49      9.59 o 
 -17   9  14      188.55      203.36      6.53 o 
 -15   9  14       33.93       34.15      4.79 o 
 -13   9  14      160.64      150.75      5.73 o 
 -11   9  14       43.65       47.69      4.59 o 
  -9   9  14       34.72       33.58      4.44 o 
  -7   9  14       55.59       52.86      4.56 o 
  -5   9  14       55.85       70.51      5.21 o 
  -3   9  14       38.33       42.66      5.00 o 
  -1   9  14       48.17       45.92      5.06 o 
   1   9  14      107.18      118.62      5.81 o 
   3   9  14      178.20      179.20      6.87 o 
   5   9  14        2.07       -0.30      4.88 o 
 -14  10  14      133.35      122.36      6.39 o 
 -12  10  14       10.12       13.15      4.78 o 
 -10  10  14       10.58       16.10      4.83 o 
  -8  10  14        0.70        7.56      4.72 o 
  -6  10  14        0.23       -1.37      5.07 o 
  -4  10  14       40.01       38.91      5.34 o 
  -2  10  14       73.79       79.05      6.31 o 
   0  10  14       64.93       58.53      5.75 o 
 -31   1  15        2.44        2.43      4.72 o 
 -29   1  15       24.96       23.08      4.51 o 
 -27   1  15       97.64       92.84      4.81 o 
 -25   1  15       64.03       70.27      3.77 o 
 -23   1  15      121.84      118.48      3.11 o 
 -21   1  15      358.08      329.58      4.24 o 
 -19   1  15       69.04       65.23      2.15 o 
 -17   1  15      182.41      154.94      2.76 o 
 -15   1  15       51.11       45.10      1.48 o 
 -13   1  15      161.24      158.08      2.00 o 
 -11   1  15     1073.00     1045.29      6.72 o 
  -9   1  15     1510.45     1517.51      8.08 o 
  -7   1  15        2.09        4.72      1.93 o 
  -5   1  15      111.48       97.80      2.38 o 
  -3   1  15     3655.72     3521.10     23.63 o 
  -1   1  15     1724.05     1564.79     10.19 o 
   1   1  15      475.63      489.70      3.72 o 
   3   1  15        0.57        2.31      1.58 o 
   5   1  15      347.99      312.11      4.55 o 
   7   1  15      107.71       99.48      2.88 o 
   9   1  15        1.15        0.28      2.82 o 
  11   1  15       47.87       58.13      3.50 o 
  13   1  15        5.86        6.30      3.60 o 
  15   1  15       50.34       51.27      4.73 o 
 -30   2  15       59.79       72.70      5.15 o 
 -28   2  15       22.59       17.23      4.31 o 
 -26   2  15      438.41      410.83      7.40 o 
 -24   2  15      303.08      301.84      5.48 o 
 -22   2  15      112.28      107.48      3.09 o 
 -20   2  15       11.78       16.86      2.29 o 
 -18   2  15      175.71      171.70      3.09 o 
 -16   2  15     2010.83     1790.58     11.08 o 
 -14   2  15        7.15        2.21      1.28 o 
 -12   2  15       50.87       58.90      1.70 o 
 -10   2  15      161.74      149.50      1.73 o 
  -8   2  15      934.62      996.98      5.47 o 
  -6   2  15      967.13      982.77      5.55 o 
  -4   2  15       28.11       31.30      1.11 o 
  -2   2  15     1335.44     1282.45      7.44 o 
   0   2  15      874.19      848.74      5.70 o 
   2   2  15      881.16      880.92      6.50 o 
   4   2  15      737.18      697.78      6.09 o 
   6   2  15      257.87      223.55      3.96 o 
   8   2  15      244.75      243.15      4.72 o 
  10   2  15        8.53        0.40      3.01 o 
  12   2  15        2.67       -2.17      3.30 o 
  14   2  15        8.79        8.78      4.35 o 
  16   2  15       49.87       55.36      5.15 o 
 -29   3  15       92.06      111.38      5.53 o 
 -27   3  15      351.20      336.73      7.39 o 
 -25   3  15     1094.38     1073.42     11.85 o 
 -23   3  15        1.36        0.43      2.86 o 
 -21   3  15       31.99       32.31      2.74 o 
 -19   3  15      416.77      398.77      4.67 o 
 -17   3  15       32.91       30.74      2.00 o 
 -15   3  15     2061.00     1832.43     10.92 o 
 -13   3  15      205.46      185.52      2.60 o 
 -11   3  15      517.97      502.14      3.59 o 
  -9   3  15      405.86      405.47      3.13 o 
  -7   3  15      983.70      926.84      5.21 o 
  -5   3  15     1716.78     1606.05      8.52 o 
  -3   3  15       33.22       36.18      1.62 o 
  -1   3  15     6123.79     5838.67     31.16 o 
   1   3  15      573.05      563.95      4.69 o 
   3   3  15       27.54       38.04      2.26 o 
   5   3  15      707.02      646.84      6.96 o 
   7   3  15        7.44        4.35      2.56 o 
   9   3  15      232.21      247.49      5.09 o 
  11   3  15       21.40       26.27      3.37 o 
  13   3  15        6.69        8.77      4.26 o 
  15   3  15      325.99      330.53      7.90 o 
 -28   4  15      514.53      521.45      9.02 o 
 -26   4  15      693.16      693.48      9.72 o 
 -24   4  15      274.64      260.62      6.47 o 
 -22   4  15       12.91       15.75      3.05 o 
 -20   4  15      107.43      105.00      3.24 o 
 -18   4  15      212.14      204.80      4.06 o 
 -16   4  15       86.98       57.15      2.27 o 
 -14   4  15      811.59      703.90      5.60 o 
 -12   4  15     1972.72     2040.19     12.55 o 
 -10   4  15     3777.75     3878.29     21.67 o 
  -8   4  15      490.34      454.41      3.77 o 
  -6   4  15      120.12      123.05      2.27 o 
  -4   4  15      449.80      462.32      3.97 o 
  -2   4  15     1636.36     1605.08     10.35 o 
   0   4  15     1116.52     1115.45      7.81 o 
   2   4  15     2960.05     2942.78     23.01 o 
   4   4  15      429.80      410.05      4.83 o 
   6   4  15      303.14      312.61      5.02 o 
   8   4  15      404.55      408.99      6.27 o 
  10   4  15      164.92      144.39      4.33 o 
  12   4  15       34.22       29.95      4.52 o 
  14   4  15      384.18      418.58     17.28 o 
 -27   5  15      674.98      656.79      9.88 o 
 -25   5  15      179.66      176.77      6.76 o 
 -23   5  15      465.48      454.77      7.93 o 
 -21   5  15      107.65       91.24      4.13 o 
 -19   5  15      243.96      217.55      4.42 o 
 -17   5  15        4.17        2.34      2.45 o 
 -15   5  15       51.34       51.31      2.49 o 
 -13   5  15     2041.75     1966.48     12.48 o 
 -11   5  15       78.24       91.79      2.39 o 
  -9   5  15      694.81      758.83      5.70 o 
  -7   5  15     1608.33     1571.36     10.25 o 
  -5   5  15      228.17      201.72      3.21 o 
  -3   5  15      946.52      982.18      9.15 o 
  -1   5  15        9.26       10.36      1.98 o 
   1   5  15       39.41       50.26      2.44 o 
   3   5  15       27.27       31.37      2.53 o 
   5   5  15      315.75      315.57      6.02 o 
   7   5  15      366.31      370.31      5.94 o 
   9   5  15      444.70      461.04      7.27 o 
  11   5  15      551.51      594.75     11.35 o 
  13   5  15       52.70       58.99      5.12 o 
 -26   6  15      141.32      150.74      6.07 o 
 -24   6  15      190.31      179.01      6.01 o 
 -22   6  15      524.03      483.76      8.10 o 
 -20   6  15      141.55      128.27      5.28 o 
 -18   6  15       81.30       82.05      3.75 o 
 -16   6  15      235.70      257.11      4.87 o 
 -14   6  15      563.85      535.08      5.81 o 
 -12   6  15     2185.64     2141.82     14.94 o 
 -10   6  15      459.76      496.34      5.25 o 
  -8   6  15      228.02      249.90      3.98 o 
  -6   6  15      335.28      326.38      4.30 o 
  -4   6  15      319.43      309.09      4.50 o 
  -2   6  15       17.02       14.79      2.58 o 
   0   6  15        5.82        5.37      2.77 o 
   2   6  15      377.31      359.20      5.96 o 
   4   6  15      257.51      259.23      5.39 o 
   6   6  15      803.98      813.57      9.52 o 
   8   6  15      759.82      737.92     11.30 o 
  10   6  15      182.22      199.47      6.21 o 
  12   6  15      261.07      294.15      7.81 o 
 -25   7  15      153.78      139.51      6.64 o 
 -23   7  15      494.94      528.14      9.12 o 
 -21   7  15      257.32      251.17      6.85 o 
 -19   7  15       70.21       79.56      4.75 o 
 -17   7  15      351.22      336.59      7.39 o 
 -15   7  15     1733.31     1729.83     14.64 o 
 -13   7  15        4.37        0.80      3.14 o 
 -11   7  15      320.83      324.74      5.22 o 
  -9   7  15      113.16      120.09      3.74 o 
  -7   7  15      225.07      239.65      4.49 o 
  -5   7  15      331.53      329.03      4.93 o 
  -3   7  15      486.65      500.43      6.60 o 
  -1   7  15      928.13      943.09     10.15 o 
   1   7  15      215.15      211.54      5.18 o 
   3   7  15      219.34      239.47      5.90 o 
   5   7  15      340.09      352.88      7.79 o 
   7   7  15      286.86      294.17      7.32 o 
   9   7  15      262.02      279.30      7.37 o 
 -22   8  15       79.53       74.82      5.51 o 
 -20   8  15      334.96      343.77      7.96 o 
 -18   8  15       62.02       53.79      4.74 o 
 -16   8  15      272.30      275.97      6.83 o 
 -14   8  15      469.41      464.37      7.91 o 
 -12   8  15      679.90      657.05      9.18 o 
 -10   8  15      145.10      140.79      4.43 o 
  -8   8  15        4.48        4.97      3.27 o 
  -6   8  15      408.84      424.25      8.04 o 
  -4   8  15       30.39       30.90      3.80 o 
  -2   8  15        4.15        7.93      3.67 o 
   0   8  15      685.90      676.56     13.00 o 
   2   8  15      791.88      773.06     10.41 o 
   4   8  15      563.41      585.21      9.24 o 
   6   8  15      123.86      129.99      5.75 o 
   8   8  15      203.22      225.01      7.02 o 
 -19   9  15       33.17       38.70      5.13 o 
 -17   9  15       21.58       18.97      4.63 o 
 -15   9  15      197.64      213.35      6.42 o 
 -13   9  15      284.53      276.66      7.07 o 
 -11   9  15      265.10      263.31      7.03 o 
  -9   9  15      182.17      182.69      5.76 o 
  -7   9  15      179.51      187.28      5.86 o 
  -5   9  15      271.30      259.59      7.62 o 
  -3   9  15      106.25      108.21      5.75 o 
  -1   9  15       13.61       11.35      4.87 o 
   1   9  15      889.01      897.41     12.68 o 
   3   9  15      378.95      362.64      8.67 o 
   5   9  15      110.02      137.87      8.99 o 
 -14  10  15      124.48      122.80      5.85 o 
 -12  10  15      682.24      662.36     10.25 o 
 -10  10  15       32.51       37.78      5.05 o 
  -8  10  15      269.27      253.65      7.39 o 
  -6  10  15      427.28      394.70      9.29 o 
  -4  10  15      361.72      367.97      9.03 o 
  -2  10  15        2.98        0.75      5.04 o 
 -30   0  16        6.55        7.99      6.46 o 
 -28   0  16      947.59      902.33     15.72 o 
 -26   0  16      969.11      958.13     14.18 o 
 -24   0  16     3321.18     3238.73     31.27 o 
 -22   0  16      660.42      694.88      9.59 o 
 -20   0  16      944.15      832.87      9.18 o 
 -18   0  16     1812.09     1796.26     16.18 o 
 -16   0  16       18.40       20.76      2.76 o 
 -14   0  16      740.26      751.37      7.00 o 
 -12   0  16    11990.83    12092.32    115.99 o 
 -10   0  16    32444.61    32255.59    254.77 o 
  -8   0  16     7918.17     7946.61    169.07 o 
  -6   0  16       45.37       33.60      4.89 o 
  -4   0  16     8187.57     8009.70    179.70 o 
  -2   0  16     1171.54     1343.25     11.92 o 
   2   0  16       24.28       42.80      2.84 o 
   4   0  16      996.56      967.11     10.56 o 
   6   0  16     4651.56     4389.28     41.46 o 
   8   0  16      157.81      153.06      5.23 o 
  10   0  16      342.48      306.16      7.69 o 
  12   0  16      204.86      175.13     11.20 o 
  14   0  16      330.51      295.27     10.28 o 
  16   0  16      347.98      360.18     11.55 o 
 -31   1  16      123.97      136.05      5.83 o 
 -29   1  16      377.44      371.86      7.64 o 
 -27   1  16      702.65      681.58      9.26 o 
 -25   1  16      456.44      484.12      6.85 o 
 -23   1  16      204.11      207.79      4.36 o 
 -21   1  16     1386.17     1362.83     10.46 o 
 -19   1  16      215.14      228.89      4.13 o 
 -17   1  16     1396.47     1411.86      9.57 o 
 -15   1  16     6080.77     6131.76     33.33 o 
 -13   1  16     7281.39     7365.65     39.62 o 
 -11   1  16      697.49      724.83      6.11 o 
  -9   1  16    15223.11    15180.66     89.32 o 
  -7   1  16     1963.01     2104.11     16.49 o 
  -5   1  16      229.29      304.32      3.50 o 
  -3   1  16     1489.61     1539.74     11.10 o 
  -1   1  16     2064.60     2114.76     13.54 o 
   1   1  16       12.99       18.74      1.42 o 
   3   1  16     1360.69     1369.19      9.78 o 
   5   1  16     2951.77     2793.86     18.72 o 
   7   1  16     2251.20     2211.84     19.31 o 
   9   1  16      242.42      232.05      4.80 o 
  11   1  16      194.09      174.41      6.48 o 
  13   1  16       98.52       72.37      4.67 o 
  15   1  16      406.52      425.25     10.80 o 
 -30   2  16      585.07      589.51     10.62 o 
 -28   2  16       54.79       55.46      4.55 o 
 -26   2  16      383.68      392.94      7.28 o 
 -24   2  16      473.71      447.45      6.31 o 
 -22   2  16      896.40      869.99      8.14 o 
 -20   2  16      957.16     1008.76      8.20 o 
 -18   2  16     1287.77     1332.26      9.35 o 
 -16   2  16     4257.71     4149.10     26.21 o 
 -14   2  16      172.10      140.50      2.56 o 
 -12   2  16     2370.73     2566.95     14.39 o 
 -10   2  16    10069.93    10080.75     52.20 o 
  -8   2  16     2985.52     3006.59     16.93 o 
  -6   2  16     3869.98     4021.22     22.30 o 
  -4   2  16       15.97       19.07      1.27 o 
  -2   2  16     1403.48     1523.14      9.56 o 
   0   2  16     1682.82     1890.48     11.75 o 
   2   2  16     1421.15     1468.41     11.18 o 
   4   2  16     1443.93     1433.77     10.83 o 
   6   2  16      483.20      440.82      5.05 o 
   8   2  16      783.11      762.18      8.95 o 
  10   2  16       71.06       51.77      3.51 o 
  12   2  16      185.71      189.86      5.64 o 
  14   2  16      782.89      753.55     10.46 o 
 -29   3  16      632.33      650.74      9.68 o 
 -27   3  16       79.41       84.97      6.79 o 
 -25   3  16      205.98      217.17      6.07 o 
 -23   3  16        7.27        2.17      2.92 o 
 -21   3  16     2753.51     2646.91     19.10 o 
 -19   3  16     1460.94     1431.63     10.72 o 
 -17   3  16     3006.41     3027.72     18.91 o 
 -15   3  16     4054.88     3853.83     23.45 o 
 -13   3  16     3651.37     3589.24     21.75 o 
 -11   3  16      223.91      264.14      2.79 o 
  -9   3  16      202.11      231.36      2.49 o 
  -7   3  16     1979.27     1983.45     11.21 o 
  -5   3  16      537.68      581.40      4.33 o 
  -3   3  16      513.88      461.88      3.84 o 
  -1   3  16     3788.75     3717.50     21.82 o 
   1   3  16     2436.17     2479.69     15.72 o 
   3   3  16     3565.09     3472.26     27.38 o 
   5   3  16      768.84      760.74      8.11 o 
   7   3  16     1439.89     1412.40     14.09 o 
   9   3  16      241.64      236.95      5.79 o 
  11   3  16       46.21       33.19      3.66 o 
  13   3  16      261.05      253.98      7.00 o 
 -28   4  16      513.56      522.17      8.83 o 
 -26   4  16      431.61      454.17      8.04 o 
 -24   4  16      523.95      510.94      7.93 o 
 -22   4  16      196.62      188.64      4.90 o 
 -20   4  16       39.20       49.78      3.01 o 
 -18   4  16     1261.02     1315.49     10.63 o 
 -16   4  16     1135.24     1065.38      7.99 o 
 -14   4  16     2605.55     2409.85     15.38 o 
 -12   4  16     2390.56     2273.51     14.40 o 
 -10   4  16     1921.09     1991.72     12.30 o 
  -8   4  16      354.22      369.59      3.59 o 
  -6   4  16       15.59       16.67      1.48 o 
  -4   4  16      487.81      477.69      4.36 o 
  -2   4  16     1658.88     1756.77     11.27 o 
   0   4  16      770.22      843.56      6.63 o 
   2   4  16     1444.31     1406.70      9.97 o 
   4   4  16     1718.86     1659.53     16.40 o 
   6   4  16     1657.96     1613.44     17.19 o 
   8   4  16       14.45       12.24      3.13 o 
  10   4  16       27.98       28.18      3.89 o 
  12   4  16      308.38      305.17      7.99 o 
  14   4  16       73.45       61.45      5.52 o 
 -27   5  16       75.05       81.00      5.94 o 
 -25   5  16      466.59      473.68      8.29 o 
 -23   5  16     1443.49     1536.85     15.50 o 
 -21   5  16       10.03       11.75      3.27 o 
 -19   5  16       32.29       33.74      3.08 o 
 -17   5  16      842.05      851.61      8.02 o 
 -15   5  16      432.66      412.13      4.97 o 
 -13   5  16     4006.32     3735.55     23.10 o 
 -11   5  16      428.18      427.39      4.59 o 
  -9   5  16      621.06      694.85      5.64 o 
  -7   5  16      133.87      147.73      2.94 o 
  -5   5  16      977.54     1002.05      7.26 o 
  -3   5  16       21.50       27.83      2.13 o 
  -1   5  16      546.76      547.90      5.35 o 
   1   5  16      943.77      915.12      7.81 o 
   3   5  16      314.32      315.46      4.62 o 
   5   5  16     1034.60     1054.52      9.54 o 
   7   5  16     1041.60     1000.48     10.84 o 
   9   5  16       45.76       46.72      4.12 o 
  11   5  16      516.18      519.66      8.72 o 
 -26   6  16      174.83      168.36      6.12 o 
 -24   6  16      467.22      465.19      8.35 o 
 -22   6  16       56.58       60.95      4.62 o 
 -20   6  16       28.61       23.68      3.94 o 
 -18   6  16       44.16       40.21      3.44 o 
 -16   6  16      697.53      686.97      7.28 o 
 -14   6  16      973.78      986.44      8.91 o 
 -12   6  16       28.79       31.68      2.70 o 
 -10   6  16      478.18      488.58      5.21 o 
  -8   6  16      939.55      959.35      7.65 o 
  -6   6  16      342.98      359.70      4.45 o 
  -4   6  16      268.41      289.13      4.45 o 
  -2   6  16     1090.03     1130.45      9.60 o 
   0   6  16      351.04      353.45      5.57 o 
   2   6  16       41.33       48.44      3.29 o 
   4   6  16      253.84      253.25      5.38 o 
   6   6  16      390.50      362.81      6.57 o 
   8   6  16       25.32       21.61      4.30 o 
  10   6  16      166.74      154.99      7.69 o 
 -25   7  16       22.11       20.34      5.05 o 
 -23   7  16      198.30      213.78      6.54 o 
 -21   7  16      268.74      288.84      7.20 o 
 -19   7  16       24.80       25.48      4.21 o 
 -17   7  16      139.71      145.16      5.03 o 
 -15   7  16       46.28       66.97      3.67 o 
 -13   7  16       56.11       61.57      3.54 o 
 -11   7  16       79.77       80.73      3.39 o 
  -9   7  16      369.50      364.63      5.18 o 
  -7   7  16      803.08      827.90      9.38 o 
  -5   7  16      989.46      988.82      9.08 o 
  -3   7  16       56.19       50.18      3.47 o 
  -1   7  16      494.90      509.91      7.33 o 
   1   7  16      220.18      230.01      5.43 o 
   3   7  16       75.69       84.85      4.26 o 
   5   7  16        4.59        5.93      4.21 o 
   7   7  16      128.99      136.07      5.42 o 
   9   7  16      190.51      183.15      6.41 o 
 -22   8  16       79.34       78.48      5.40 o 
 -20   8  16      190.09      198.88      6.34 o 
 -18   8  16      296.28      274.71      7.19 o 
 -16   8  16       19.92       28.94      4.35 o 
 -14   8  16      106.79      117.51      5.05 o 
 -12   8  16       21.49       32.81      4.07 o 
 -10   8  16        1.47        5.49      3.35 o 
  -8   8  16        2.47       -0.29      3.33 o 
  -6   8  16       47.97       52.08      4.31 o 
  -4   8  16      116.84      119.13      4.55 o 
  -2   8  16      438.40      444.34      7.78 o 
   0   8  16      131.56      136.65      5.26 o 
   2   8  16      142.09      147.11      5.40 o 
   4   8  16      117.55      117.42      5.46 o 
   6   8  16      122.18      127.57      5.62 o 
 -19   9  16       11.60       18.24      6.97 o 
 -17   9  16       36.39       36.81      5.03 o 
 -15   9  16        1.73        7.20      4.46 o 
 -13   9  16       56.46       52.30      4.83 o 
 -11   9  16        1.93        0.92      4.27 o 
  -9   9  16       47.64       49.12      4.66 o 
  -7   9  16       42.49       33.54      5.02 o 
  -5   9  16        0.84       -1.75      4.74 o 
  -3   9  16       47.38       51.06      5.09 o 
  -1   9  16      164.70      149.14      6.20 o 
   1   9  16       84.12       91.59      5.65 o 
   3   9  16      170.18      184.76      7.01 o 
 -12  10  16       12.42       14.89      4.90 o 
 -10  10  16        0.47       -4.75      4.75 o 
  -8  10  16       45.63       34.30      5.54 o 
  -6  10  16      119.37       98.45      6.07 o 
  -4  10  16        1.21        7.41      5.85 o 
 -31   1  17        2.62        2.95      4.51 o 
 -29   1  17       38.83       42.86      4.57 o 
 -27   1  17       35.02       41.45      4.26 o 
 -25   1  17        6.47        8.22      3.14 o 
 -23   1  17       65.84       64.81      3.02 o 
 -21   1  17      351.89      347.28      4.67 o 
 -19   1  17      195.18      169.44      3.31 o 
 -17   1  17     1992.36     1937.06     12.51 o 
 -15   1  17      546.68      596.62      4.41 o 
 -13   1  17        2.05        6.19      1.31 o 
 -11   1  17      388.01      383.18      3.17 o 
  -9   1  17      317.97      297.89      3.50 o 
  -7   1  17     3996.40     3829.35     32.10 o 
  -5   1  17       55.36       38.10      1.52 o 
  -3   1  17     2700.55     2568.26     15.98 o 
  -1   1  17       65.74       81.56      3.57 o 
   1   1  17       56.51       51.50      1.97 o 
   3   1  17       76.85       59.46      2.09 o 
   5   1  17      376.10      353.54      5.65 o 
   7   1  17      101.69      113.44      3.20 o 
   9   1  17       20.31       12.33      2.97 o 
  11   1  17        2.73        0.94      3.27 o 
  13   1  17        4.91        2.28      4.29 o 
 -30   2  17       69.83       74.41      5.23 o 
 -28   2  17       10.49       15.68      4.26 o 
 -26   2  17        0.60        6.35      3.72 o 
 -24   2  17        0.64        3.01      2.87 o 
 -22   2  17        6.59        7.29      2.72 o 
 -20   2  17       73.83       59.60      2.66 o 
 -18   2  17     1313.05     1221.27      8.77 o 
 -16   2  17      872.70      891.00      6.69 o 
 -14   2  17       58.37       74.88      1.87 o 
 -12   2  17      480.19      444.13      3.73 o 
 -10   2  17       48.82       47.34      1.39 o 
  -8   2  17     1815.34     1796.33     10.49 o 
  -6   2  17      341.05      322.77      2.89 o 
  -4   2  17     1066.12     1040.90      6.83 o 
  -2   2  17     2180.15     2083.23     14.10 o 
   0   2  17       96.81       83.95      2.12 o 
   2   2  17      180.23      181.20      3.06 o 
   4   2  17      384.40      352.14      4.41 o 
   6   2  17       73.78       71.43      2.76 o 
   8   2  17       62.71       76.23      3.35 o 
  10   2  17        0.62       -3.30      3.30 o 
  12   2  17        4.53        5.31      3.82 o 
  14   2  17        5.10        3.26      4.56 o 
 -29   3  17      206.89      205.61      6.36 o 
 -27   3  17      256.65      263.23      6.73 o 
 -25   3  17       30.64       41.01      4.09 o 
 -23   3  17        1.34        0.12      2.85 o 
 -21   3  17      586.97      610.80      7.62 o 
 -19   3  17       10.99       14.47      2.35 o 
 -17   3  17       88.84       78.58      2.48 o 
 -15   3  17       70.13       81.17      2.84 o 
 -13   3  17       15.44       12.41      1.91 o 
 -11   3  17     1618.33     1502.65      9.00 o 
  -9   3  17      385.77      356.03      3.33 o 
  -7   3  17      704.61      702.98      4.74 o 
  -5   3  17      856.05      803.38      5.53 o 
  -3   3  17        4.28        0.39      1.39 o 
  -1   3  17      123.16      104.99      2.39 o 
   1   3  17      371.78      377.43      4.08 o 
   3   3  17      975.01      933.05      7.29 o 
   5   3  17      213.50      233.50      4.90 o 
   7   3  17      433.57      463.50      6.24 o 
   9   3  17        6.41        3.98      3.12 o 
  11   3  17       56.15       54.55      4.10 o 
  13   3  17       85.09       77.43      5.13 o 
 -28   4  17      181.50      176.30      5.95 o 
 -26   4  17        3.87        4.21      4.09 o 
 -24   4  17       87.42       84.84      4.45 o 
 -22   4  17      462.87      456.52      6.15 o 
 -20   4  17      668.04      693.21      7.20 o 
 -18   4  17       76.92       78.10      2.83 o 
 -16   4  17      224.69      248.85      3.81 o 
 -14   4  17      112.62      100.92      2.50 o 
 -12   4  17       18.44       22.96      1.94 o 
 -10   4  17      626.50      579.38      4.74 o 
  -8   4  17     1245.17     1178.58      7.83 o 
  -6   4  17     1136.22     1131.66      7.54 o 
  -4   4  17      905.76      908.34      6.57 o 
  -2   4  17      460.18      446.38      4.25 o 
   0   4  17      500.78      491.24      4.84 o 
   2   4  17      451.09      472.63      4.99 o 
   4   4  17      186.15      198.30      4.02 o 
   6   4  17       41.25       52.88      3.16 o 
   8   4  17       53.78       55.10      3.40 o 
  10   4  17       63.97       63.73      4.30 o 
  12   4  17        5.68        2.77      4.66 o 
 -27   5  17      416.93      442.07      8.18 o 
 -25   5  17       25.44       33.02      4.51 o 
 -23   5  17       16.71       20.98      3.94 o 
 -21   5  17        2.77        2.85      3.30 o 
 -19   5  17      890.33      895.30      8.49 o 
 -17   5  17       17.59       20.86      2.75 o 
 -15   5  17       19.24       16.95      2.42 o 
 -13   5  17      146.97      155.36      3.43 o 
 -11   5  17      347.66      361.73      4.16 o 
  -9   5  17     1336.26     1308.85      8.92 o 
  -7   5  17     1152.56     1120.19      7.89 o 
  -5   5  17     2775.18     2768.71     17.66 o 
  -3   5  17      807.76      799.73      6.85 o 
  -1   5  17       10.03       16.33      2.59 o 
   1   5  17      263.89      274.96      4.29 o 
   3   5  17       11.61        9.61      2.79 o 
   5   5  17      519.66      546.44      6.86 o 
   7   5  17      255.76      276.54      6.32 o 
   9   5  17        1.64        0.46      3.86 o 
  11   5  17       26.72       23.36      4.63 o 
 -26   6  17       30.05       30.33      4.74 o 
 -24   6  17      357.63      349.63      7.68 o 
 -22   6  17       72.53       60.01      4.51 o 
 -20   6  17       19.44       15.79      3.89 o 
 -18   6  17      430.84      428.02      6.64 o 
 -16   6  17      736.41      735.59      7.59 o 
 -14   6  17       93.52       91.77      3.30 o 
 -12   6  17        3.73        0.08      2.50 o 
 -10   6  17      297.27      309.49      4.24 o 
  -8   6  17      195.85      190.71      3.83 o 
  -6   6  17       24.26       21.35      2.37 o 
  -4   6  17     1883.22     1866.27     13.50 o 
  -2   6  17     2372.72     2365.79     17.31 o 
   0   6  17      293.18      302.21      5.36 o 
   2   6  17      105.44      117.77      3.85 o 
   4   6  17      311.91      343.59      5.89 o 
   6   6  17       77.12       76.01      4.24 o 
   8   6  17       27.72       24.46      4.43 o 
  10   6  17      241.71      261.57     10.14 o 
 -23   7  17        2.77        3.02      4.51 o 
 -21   7  17       15.82       17.47      4.42 o 
 -19   7  17      153.56      148.67      5.27 o 
 -17   7  17      380.18      388.26      8.75 o 
 -15   7  17      543.55      554.51      7.60 o 
 -13   7  17      778.75      779.35      7.98 o 
 -11   7  17      310.24      309.04      8.72 o 
  -9   7  17       13.26       11.13      2.79 o 
  -7   7  17     1146.14     1166.06     10.30 o 
  -5   7  17      198.40      192.92      4.61 o 
  -3   7  17      125.84      147.69      4.92 o 
  -1   7  17      345.85      363.56      5.94 o 
   1   7  17      144.91      146.48      4.63 o 
   3   7  17      384.04      404.77      7.04 o 
   5   7  17      230.78      216.16      6.27 o 
   7   7  17       80.95       81.68      5.05 o 
 -22   8  17      291.07      312.05      7.97 o 
 -20   8  17       50.00       66.78      5.02 o 
 -18   8  17       55.25       59.76      4.83 o 
 -16   8  17     1276.45     1237.08     13.50 o 
 -14   8  17      269.57      260.67      6.67 o 
 -12   8  17      152.67      156.67      4.88 o 
 -10   8  17      355.60      329.60      6.36 o 
  -8   8  17      171.94      179.14      4.90 o 
  -6   8  17        3.19        1.56      4.01 o 
  -4   8  17       39.97       31.48      3.91 o 
  -2   8  17      260.51      254.71      9.96 o 
   0   8  17      249.62      256.43      6.86 o 
   2   8  17      752.23      783.15     10.49 o 
   4   8  17      735.24      727.98     10.25 o 
 -17   9  17       85.53       91.59      5.44 o 
 -15   9  17      255.57      265.05      7.27 o 
 -13   9  17      646.07      646.66      9.70 o 
 -11   9  17      177.93      182.79      6.01 o 
  -9   9  17       78.10       75.16      4.94 o 
  -7   9  17      210.60      219.87     10.39 o 
  -5   9  17        5.83        3.47      4.74 o 
  -3   9  17        2.46       -1.33      5.17 o 
  -1   9  17       98.08      105.42      5.75 o 
   1   9  17      304.26      316.03      8.42 o 
 -30   0  18      307.63      320.88     11.37 o 
 -28   0  18      959.63      869.48     15.32 o 
 -26   0  18      575.64      539.18     11.41 o 
 -24   0  18     1524.72     1540.92     16.86 o 
 -22   0  18      286.53      297.54      6.39 o 
 -20   0  18     2958.36     2848.91     24.60 o 
 -18   0  18     1612.16     1493.95     13.85 o 
 -16   0  18     1162.51     1256.20     12.87 o 
 -14   0  18     6818.65     6899.66     55.83 o 
 -12   0  18      565.48      536.93      7.56 o 
 -10   0  18      470.50      501.68      6.75 o 
  -8   0  18      108.88      101.43      7.52 o 
  -6   0  18      684.19      744.43     17.26 o 
  -4   0  18     8099.72     8273.11    173.06 o 
  -2   0  18     2027.42     1967.15     17.18 o 
   0   0  18     1915.48     1852.69     17.99 o 
   2   0  18      167.74      127.83      4.98 o 
   4   0  18      685.10      613.13      9.65 o 
   6   0  18      702.25      661.86     10.55 o 
   8   0  18      523.24      504.02     11.52 o 
  10   0  18     1554.18     1544.83     25.07 o 
  12   0  18      291.77      311.37     10.79 o 
 -31   1  18      209.80      200.13      6.38 o 
 -29   1  18      732.28      755.60     10.96 o 
 -27   1  18      299.81      313.00      6.74 o 
 -25   1  18     1410.61     1339.45     11.82 o 
 -23   1  18     1082.25     1063.32      8.96 o 
 -21   1  18      937.61      924.67      8.36 o 
 -19   1  18     3995.89     3849.19     23.54 o 
 -17   1  18     4332.15     4255.33     25.60 o 
 -15   1  18      149.14      113.47      2.30 o 
 -13   1  18     1391.89     1437.73      9.27 o 
 -11   1  18     1944.86     1966.66     11.67 o 
  -9   1  18       31.32       49.39      1.67 o 
  -7   1  18       74.54       95.12      6.16 o 
  -5   1  18    10648.04    10176.25     71.56 o 
  -3   1  18     1462.73     1513.94      9.38 o 
  -1   1  18     1135.77     1177.06      8.54 o 
   1   1  18     1785.95     1650.29     13.23 o 
   3   1  18     1369.65     1246.13     10.83 o 
   5   1  18      658.06      685.75      6.91 o 
   7   1  18      643.53      623.63      7.77 o 
   9   1  18      190.40      189.46      5.30 o 
  11   1  18      584.93      591.25      9.64 o 
  13   1  18      283.75      271.60      9.66 o 
 -30   2  18      954.86      965.96     11.91 o 
 -28   2  18      856.23      826.04     10.41 o 
 -26   2  18      103.29      106.14      4.62 o 
 -24   2  18      203.62      188.80      4.72 o 
 -22   2  18     1428.88     1419.44     11.94 o 
 -20   2  18     2155.06     2133.61     14.05 o 
 -18   2  18      565.83      498.14      4.87 o 
 -16   2  18     5164.01     5102.55     30.42 o 
 -14   2  18     8211.65     8483.67     47.45 o 
 -12   2  18     5090.04     5279.04     31.51 o 
 -10   2  18      308.49      301.13      2.90 o 
  -8   2  18      200.12      205.90      2.44 o 
  -6   2  18      405.42      466.45      3.69 o 
  -4   2  18       12.89       28.53      1.41 o 
  -2   2  18     1201.46     1211.27      8.42 o 
   0   2  18     2591.24     2388.68     18.30 o 
   2   2  18     4869.70     4603.23     31.33 o 
   4   2  18      721.13      679.50      7.78 o 
   6   2  18        6.67        6.33      2.91 o 
   8   2  18      534.63      519.13      7.56 o 
  10   2  18      380.88      353.36      6.72 o 
  12   2  18      610.07      658.44     13.36 o 
 -29   3  18      273.90      291.38      7.18 o 
 -27   3  18      434.97      477.91      8.16 o 
 -25   3  18       98.25       90.34      4.51 o 
 -23   3  18       38.50       46.95      3.18 o 
 -21   3  18     1913.90     1930.55     14.57 o 
 -19   3  18     1481.70     1481.84     10.91 o 
 -17   3  18     3746.80     3596.06     22.15 o 
 -15   3  18     1222.98     1227.96      8.54 o 
 -13   3  18     3676.53     3931.31     23.58 o 
 -11   3  18     1073.12     1115.64      7.44 o 
  -9   3  18      106.02      100.28      1.98 o 
  -7   3  18      272.01      313.32      3.12 o 
  -5   3  18      173.00      193.16      4.23 o 
  -3   3  18       33.42       43.12      1.67 o 
  -1   3  18     2260.12     2212.83     14.94 o 
   1   3  18     2410.93     2347.39     16.61 o 
   3   3  18     2981.03     2864.62     23.55 o 
   5   3  18      154.29      157.66      4.36 o 
   7   3  18      434.88      423.07      6.85 o 
   9   3  18       24.97       16.33      3.87 o 
  11   3  18      106.45      104.58      5.36 o 
 -28   4  18      144.56      153.55      5.70 o 
 -26   4  18       45.83       51.20      4.42 o 
 -24   4  18      284.15      278.40      6.33 o 
 -22   4  18      133.62      135.16      4.04 o 
 -20   4  18      572.37      578.91      6.55 o 
 -18   4  18     1201.03     1197.63      9.32 o 
 -16   4  18     2976.44     2983.30     18.77 o 
 -14   4  18     2036.40     2100.10     13.59 o 
 -12   4  18      638.06      691.64      5.58 o 
 -10   4  18     1112.36     1181.39      7.88 o 
  -8   4  18      554.02      564.44      4.97 o 
  -6   4  18       50.28       68.09      2.32 o 
  -4   4  18      313.19      359.30      4.14 o 
  -2   4  18      333.13      329.06      4.60 o 
   0   4  18     1143.64     1121.46      8.87 o 
   2   4  18      704.28      688.20      7.23 o 
   4   4  18      420.39      404.07      5.60 o 
   6   4  18      227.30      187.19      4.98 o 
   8   4  18      563.21      590.15      9.05 o 
  10   4  18      390.69      379.97      7.88 o 
 -27   5  18      177.12      175.81      5.93 o 
 -25   5  18      831.19      818.25     10.52 o 
 -23   5  18        8.00        8.52      3.96 o 
 -21   5  18       81.33       74.71      3.94 o 
 -19   5  18      976.78     1001.24      9.13 o 
 -17   5  18      544.78      542.62      6.19 o 
 -15   5  18      510.69      532.38      5.65 o 
 -13   5  18      624.49      644.83      5.82 o 
 -11   5  18       30.37       30.89      2.12 o 
  -9   5  18     2032.45     2074.73     13.08 o 
  -7   5  18        8.83        8.03      1.91 o 
  -5   5  18     1052.66     1081.14      8.12 o 
  -3   5  18     1223.91     1262.87      9.20 o 
  -1   5  18      820.56      845.38      7.02 o 
   1   5  18      113.31      125.66      3.33 o 
   3   5  18      443.17      457.67      6.52 o 
   5   5  18      263.79      246.59      5.95 o 
   7   5  18      139.32      134.75      4.91 o 
   9   5  18      255.11      243.07      7.74 o 
 -26   6  18       15.84       14.15      4.60 o 
 -24   6  18      250.18      265.06      6.90 o 
 -22   6  18      347.44      345.73      7.17 o 
 -20   6  18       21.56       20.22      3.65 o 
 -18   6  18       97.82      102.75      3.84 o 
 -16   6  18      238.86      253.67      4.86 o 
 -14   6  18       31.22       44.33      3.01 o 
 -12   6  18      153.41      154.79      3.76 o 
 -10   6  18      250.56      269.70      4.25 o 
  -8   6  18      835.51      880.71      7.31 o 
  -6   6  18     1359.14     1404.92     10.77 o 
  -4   6  18      998.84     1009.47      9.69 o 
  -2   6  18       78.67       95.10      3.78 o 
   0   6  18      231.30      238.76      5.01 o 
   2   6  18      462.61      465.01      7.93 o 
   4   6  18       61.19       62.36      4.24 o 
   6   6  18        3.51       -2.05      4.18 o 
   8   6  18      185.10      197.55      9.46 o 
 -23   7  18       39.53       39.15      4.84 o 
 -21   7  18      172.31      165.51      5.76 o 
 -19   7  18        8.70        8.59      4.07 o 
 -17   7  18       30.04       34.73      3.76 o 
 -15   7  18       28.48       33.98      3.73 o 
 -13   7  18      355.32      399.56      5.92 o 
 -11   7  18       89.45       98.02      3.76 o 
  -9   7  18      490.69      529.05      6.23 o 
  -7   7  18      148.09      161.32      4.19 o 
  -5   7  18      181.48      192.04      4.86 o 
  -3   7  18      436.48      428.28      6.41 o 
  -1   7  18      473.13      470.47      6.71 o 
   1   7  18      178.11      203.49      5.57 o 
   3   7  18      574.52      603.34     10.29 o 
   5   7  18        7.98        4.37      5.32 o 
 -20   8  18      115.05      116.07      6.33 o 
 -18   8  18        5.08        4.24      4.26 o 
 -16   8  18        1.09       10.69      4.26 o 
 -14   8  18        1.01        3.88      3.98 o 
 -12   8  18       98.77      106.93      4.63 o 
 -10   8  18      129.41      125.13      4.54 o 
  -8   8  18      497.85      491.18      6.87 o 
  -6   8  18      656.17      671.80      9.24 o 
  -4   8  18        5.71        3.41      3.61 o 
  -2   8  18        1.00        2.52      3.65 o 
   0   8  18      299.32      313.02      8.71 o 
   2   8  18      108.90      116.69      6.22 o 
 -15   9  18       12.77       25.32      4.52 o 
 -13   9  18      209.42      227.38      6.71 o 
 -11   9  18      105.15      108.97      5.31 o 
  -9   9  18      102.76      114.20      5.14 o 
  -7   9  18        9.95        8.07      4.74 o 
  -5   9  18       57.44       53.75      5.13 o 
  -3   9  18       21.70       17.85      4.93 o 
  -1   9  18       37.54       38.58      6.39 o 
 -31   1  19       31.72       38.99      5.96 o 
 -29   1  19       15.85       23.30      4.32 o 
 -27   1  19       29.65       31.54      4.09 o 
 -25   1  19      397.17      418.43      6.20 o 
 -23   1  19      142.69      127.74      3.49 o 
 -21   1  19      947.23      962.65      7.38 o 
 -19   1  19        0.96        3.87      1.99 o 
 -17   1  19      331.55      366.90      3.84 o 
 -15   1  19      799.57      779.88      6.49 o 
 -13   1  19     1345.40     1257.23      8.25 o 
 -11   1  19     1098.93     1110.40      6.96 o 
  -9   1  19       73.03       70.83      3.81 o 
  -7   1  19       90.27       72.82      2.72 o 
  -5   1  19       49.10       44.40      3.71 o 
  -3   1  19      116.83       94.49      1.99 o 
  -1   1  19       43.99       50.46      1.95 o 
   1   1  19        8.82       13.74      2.43 o 
   3   1  19       83.39       82.94      3.17 o 
   5   1  19       35.18       27.06      3.04 o 
   7   1  19        3.34        7.65      3.85 o 
   9   1  19        2.16       12.69      4.25 o 
  11   1  19       13.26       20.94      4.72 o 
 -30   2  19        2.70        7.08      4.45 o 
 -28   2  19       18.69       24.99      4.19 o 
 -26   2  19      132.43      127.01      4.68 o 
 -24   2  19       43.61       38.57      3.24 o 
 -22   2  19       19.44       22.30      2.79 o 
 -20   2  19       94.38       99.64      2.78 o 
 -18   2  19      292.26      278.07      3.75 o 
 -16   2  19      574.67      619.57      5.05 o 
 -14   2  19     3152.06     3155.88     19.25 o 
 -12   2  19     2014.77     1983.73     12.13 o 
 -10   2  19      106.87      110.86      2.55 o 
  -8   2  19       54.81       69.32      2.90 o 
  -6   2  19       17.40       20.14      1.34 o 
  -4   2  19       48.00       40.68      1.54 o 
  -2   2  19       24.53       41.46      2.05 o 
   0   2  19        1.59        4.70      2.15 o 
   2   2  19       64.90       68.53      3.12 o 
   4   2  19      160.32      160.83      4.45 o 
   6   2  19       13.14        8.46      3.75 o 
   8   2  19       49.53       55.52      4.62 o 
  10   2  19        0.34       -0.63      4.39 o 
  12   2  19       21.89       19.10      6.68 o 
 -29   3  19        3.62        4.00      4.39 o 
 -27   3  19      254.45      267.05      6.60 o 
 -25   3  19      123.03      126.80      4.47 o 
 -23   3  19      180.61      198.67      4.89 o 
 -21   3  19      229.21      210.96      4.40 o 
 -19   3  19      724.99      730.79      6.34 o 
 -17   3  19      164.74      187.56      3.33 o 
 -15   3  19        2.38        6.40      1.81 o 
 -13   3  19     2512.60     2478.57     16.20 o 
 -11   3  19      375.98      344.82      3.39 o 
  -9   3  19        9.94        8.90      1.56 o 
  -7   3  19     1116.55     1080.39      7.80 o 
  -5   3  19      112.27      121.05      3.23 o 
  -3   3  19        9.42        1.63      2.19 o 
  -1   3  19        6.08        5.67      2.23 o 
   1   3  19      478.40      450.19      5.43 o 
   3   3  19      322.74      335.31      5.24 o 
   5   3  19        4.06        4.07      3.32 o 
   7   3  19      125.88      134.97      5.16 o 
   9   3  19        9.24       13.74      4.50 o 
  11   3  19      193.65      200.70      8.59 o 
 -28   4  19      189.03      199.92      6.16 o 
 -26   4  19        4.73        2.95      3.94 o 
 -24   4  19       13.15       14.19      3.56 o 
 -22   4  19      789.61      767.54      8.10 o 
 -20   4  19      618.85      613.43      9.79 o 
 -18   4  19      161.04      165.69      3.77 o 
 -16   4  19        8.34       16.85      2.22 o 
 -14   4  19     1212.04     1257.61      8.86 o 
 -12   4  19       45.79       45.36      2.16 o 
 -10   4  19      131.15      124.62      2.80 o 
  -8   4  19     1594.15     1522.23     10.31 o 
  -6   4  19      916.18      912.97      7.38 o 
  -4   4  19       96.41      103.24      2.65 o 
  -2   4  19      259.60      269.28      4.07 o 
   0   4  19      544.30      566.57      5.80 o 
   2   4  19       29.62       26.48      2.72 o 
   4   4  19       10.03       16.35      3.15 o 
   6   4  19       31.16       26.69      3.97 o 
   8   4  19      108.40      124.39      5.00 o 
  10   4  19       14.30       14.79      6.05 o 
 -27   5  19       32.84       31.22      4.74 o 
 -25   5  19      175.49      158.44      5.39 o 
 -23   5  19      457.07      465.73      7.60 o 
 -21   5  19       66.54       66.04      3.81 o 
 -19   5  19      511.29      507.49      6.24 o 
 -17   5  19      347.87      364.53      5.16 o 
 -15   5  19      527.80      508.17      5.52 o 
 -13   5  19        4.09        1.37      2.13 o 
 -11   5  19      234.66      236.14      3.57 o 
  -9   5  19      789.45      754.60      6.48 o 
  -7   5  19      258.27      255.36      4.20 o 
  -5   5  19      145.09      151.93      3.53 o 
  -3   5  19       79.91       80.29      2.90 o 
  -1   5  19      999.99      976.17      8.86 o 
   1   5  19      507.00      478.80      6.65 o 
   3   5  19       21.25       17.13      3.51 o 
   5   5  19       84.65       86.58      5.00 o 
   7   5  19        1.48        1.50      4.71 o 
   9   5  19       28.70       28.84      6.50 o 
 -26   6  19      540.80      543.46     11.25 o 
 -24   6  19      220.68      238.55      6.73 o 
 -22   6  19        4.96        6.23      4.01 o 
 -20   6  19       63.72       58.10      3.99 o 
 -18   6  19       57.10       60.10      3.61 o 
 -16   6  19      283.90      268.22      5.07 o 
 -14   6  19      799.94      752.76      8.99 o 
 -12   6  19      320.29      296.49      4.45 o 
 -10   6  19      301.09      309.99      4.41 o 
  -8   6  19       99.91       96.97      3.15 o 
  -6   6  19      373.71      351.44      5.28 o 
  -4   6  19      436.45      451.99      6.22 o 
  -2   6  19      535.38      560.26      7.56 o 
   0   6  19      481.54      480.35      7.16 o 
   2   6  19       81.96       89.58      4.39 o 
   4   6  19       18.90       13.07      3.85 o 
   6   6  19       49.64       54.52      4.78 o 
 -23   7  19      251.70      284.50      7.23 o 
 -21   7  19       96.76      106.64      5.08 o 
 -19   7  19      149.31      160.70      5.40 o 
 -17   7  19     1036.75     1049.17     10.94 o 
 -15   7  19      321.61      322.04      6.20 o 
 -13   7  19      212.29      196.84      4.81 o 
 -11   7  19      703.11      704.01      7.43 o 
  -9   7  19      148.57      149.05      3.88 o 
  -7   7  19       27.26       27.91      4.05 o 
  -5   7  19       38.12       39.00      3.82 o 
  -3   7  19      478.28      497.82      9.90 o 
  -1   7  19       38.16       37.61      4.02 o 
   1   7  19      287.34      290.87      7.66 o 
   3   7  19      284.15      268.63      7.22 o 
   5   7  19        2.65        1.05      5.11 o 
 -20   8  19      247.97      242.19      7.02 o 
 -18   8  19      534.97      533.97      8.74 o 
 -16   8  19      338.11      352.41      7.49 o 
 -14   8  19      194.88      192.58      5.93 o 
 -12   8  19      377.21      358.87      6.66 o 
 -10   8  19       63.96       59.31      4.06 o 
  -8   8  19      131.78      127.39      4.90 o 
  -6   8  19      138.74      129.68      5.84 o 
  -4   8  19      170.51      178.26      5.87 o 
  -2   8  19      377.66      410.27      8.23 o 
   0   8  19      129.40      139.71      6.36 o 
   2   8  19      206.67      210.91      8.50 o 
 -15   9  19      533.26      581.86     10.01 o 
 -13   9  19        3.94       -0.29      4.46 o 
 -11   9  19      156.35      157.73      5.73 o 
  -9   9  19      361.82      347.25     17.12 o 
  -7   9  19       39.42       32.04      5.91 o 
  -5   9  19        4.31       -0.14      5.73 o 
 -30   0  20       25.62       21.96      6.46 o 
 -28   0  20       23.38       26.10      5.78 o 
 -26   0  20      868.30      908.19     13.03 o 
 -24   0  20     3339.81     3304.81     38.08 o 
 -22   0  20     1118.55     1060.62     12.31 o 
 -20   0  20     3108.27     3059.38     30.42 o 
 -18   0  20     1655.34     1736.67     15.44 o 
 -16   0  20     3061.73     3095.11     30.05 o 
 -14   0  20       14.31       20.44      2.21 o 
 -12   0  20     1062.81     1032.33      9.25 o 
 -10   0  20       32.60       22.75      6.17 o 
  -8   0  20      949.41     1051.06     21.25 o 
  -6   0  20     4776.99     4690.22    155.35 o 
  -4   0  20     5758.13     5308.94     44.22 o 
  -2   0  20     3299.83     3108.61     28.80 o 
   0   0  20     1905.65     1766.60     19.89 o 
   2   0  20       19.75       20.42      4.20 o 
   4   0  20     1249.25     1294.28     20.60 o 
   6   0  20      587.60      559.43     13.55 o 
   8   0  20      653.06      737.74     15.36 o 
  10   0  20      756.52      783.07     23.66 o 
 -29   1  20      245.06      239.60      6.68 o 
 -27   1  20       62.22       53.92      4.14 o 
 -25   1  20     1236.83     1274.12     11.27 o 
 -23   1  20     1590.70     1543.51     11.76 o 
 -21   1  20     2186.96     2113.89     13.44 o 
 -19   1  20      420.67      431.21      4.35 o 
 -17   1  20      273.32      335.69      3.88 o 
 -15   1  20     1330.46     1378.44     10.12 o 
 -13   1  20      259.57      251.50      2.83 o 
 -11   1  20       21.26       18.14      1.13 o 
  -9   1  20     3302.72     3155.15     23.03 o 
  -7   1  20     1964.57     1885.71     19.03 o 
  -5   1  20     2210.42     2223.69     16.41 o 
  -3   1  20     1897.85     1831.72     11.75 o 
  -1   1  20     2224.60     2023.54     14.74 o 
   1   1  20      875.45      895.37      8.37 o 
   3   1  20     1241.19     1229.15     11.04 o 
   5   1  20      142.26      134.45      4.04 o 
   7   1  20       99.71       89.33      4.72 o 
   9   1  20      513.70      517.23      8.87 o 
  11   1  20      175.07      147.59      6.00 o 
 -30   2  20       29.14       23.21      4.57 o 
 -28   2  20      405.72      411.44     12.31 o 
 -26   2  20      241.18      245.72      5.71 o 
 -24   2  20      668.28      665.95      7.40 o 
 -22   2  20     1863.24     1902.28     14.37 o 
 -20   2  20     1429.93     1452.52     10.20 o 
 -18   2  20     1087.97     1122.05      8.02 o 
 -16   2  20      209.88      224.04      3.36 o 
 -14   2  20       29.08       37.44      1.83 o 
 -12   2  20     1526.69     1507.76      9.48 o 
 -10   2  20      606.12      615.22      4.44 o 
  -8   2  20     3309.84     3444.63     20.36 o 
  -6   2  20      459.28      442.06      3.78 o 
  -4   2  20     1565.06     1487.33     10.40 o 
  -2   2  20     1562.08     1543.04     12.04 o 
   0   2  20      614.25      580.51      6.30 o 
   2   2  20      524.07      496.21      6.66 o 
   4   2  20     1309.36     1312.85     12.79 o 
   6   2  20      971.97      959.89     11.63 o 
   8   2  20       18.94       15.90      4.32 o 
  10   2  20       57.38       56.47      5.19 o 
 -29   3  20      474.76      470.02     10.49 o 
 -27   3  20       14.14       11.79      4.03 o 
 -25   3  20       20.37       18.69      3.56 o 
 -23   3  20     1189.03     1191.74     11.15 o 
 -21   3  20      914.02      904.93      8.22 o 
 -19   3  20       15.48        5.22      2.32 o 
 -17   3  20     1303.32     1350.01     10.51 o 
 -15   3  20      356.46      370.46      4.75 o 
 -13   3  20      820.98      858.46      7.12 o 
 -11   3  20     1554.28     1588.60     10.60 o 
  -9   3  20     4869.39     4917.38     29.77 o 
  -7   3  20     1170.52     1217.35      8.66 o 
  -5   3  20       29.79       42.17      1.96 o 
  -3   3  20      705.60      724.59      6.67 o 
  -1   3  20     1071.76     1046.05      8.82 o 
   1   3  20      534.04      535.38      6.10 o 
   3   3  20      759.84      743.47      7.57 o 
   5   3  20      181.68      186.83      6.61 o 
   7   3  20      190.96      166.76      5.94 o 
   9   3  20       14.98       17.37      5.03 o 
 -28   4  20       41.49       40.69      4.68 o 
 -26   4  20      324.99      311.06      7.02 o 
 -24   4  20      191.09      192.00      5.73 o 
 -22   4  20        8.74       -0.50      2.99 o 
 -20   4  20      915.19      907.09      8.76 o 
 -18   4  20     1099.98     1143.24      9.03 o 
 -16   4  20     1746.59     1788.50     12.69 o 
 -14   4  20      215.30      229.25      3.77 o 
 -12   4  20      749.36      805.68      6.46 o 
 -10   4  20      621.04      645.62      5.95 o 
  -8   4  20      532.38      543.11      5.68 o 
  -6   4  20      343.14      362.95      4.50 o 
  -4   4  20      629.77      642.79      6.43 o 
  -2   4  20     1280.21     1279.76     10.54 o 
   0   4  20      983.95     1003.47      9.02 o 
   2   4  20        4.92        1.81      3.02 o 
   4   4  20      273.57      248.91      5.90 o 
   6   4  20      423.99      406.50      9.54 o 
   8   4  20       91.80       92.22      5.22 o 
 -27   5  20        4.15        1.27      4.38 o 
 -25   5  20      288.27      282.67      7.59 o 
 -23   5  20      277.45      267.47      5.91 o 
 -21   5  20       73.49       73.17      3.81 o 
 -19   5  20      352.55      363.12      5.67 o 
 -17   5  20     1829.42     1871.98     14.17 o 
 -15   5  20      655.88      688.96      6.98 o 
 -13   5  20       57.54       70.61      2.72 o 
 -11   5  20      290.65      322.10      4.29 o 
  -9   5  20      162.99      177.78      3.64 o 
  -7   5  20       42.64       49.03      2.63 o 
  -5   5  20     2063.52     2079.36     16.50 o 
  -3   5  20      673.91      669.96      8.71 o 
  -1   5  20      916.95      942.42      9.37 o 
   1   5  20       49.66       53.18      3.82 o 
   3   5  20       10.14       10.90      3.90 o 
   5   5  20       40.37       33.53      4.38 o 
   7   5  20      187.37      184.68      6.76 o 
 -24   6  20      221.04      236.82      6.87 o 
 -22   6  20        2.43        3.01      3.98 o 
 -20   6  20      821.25      845.63     10.83 o 
 -18   6  20      988.07      998.24      9.60 o 
 -16   6  20       66.24       78.98      3.46 o 
 -14   6  20      124.94      125.70      3.84 o 
 -12   6  20      721.63      729.28      7.37 o 
 -10   6  20      124.26      150.00      3.53 o 
  -8   6  20       27.69       21.52      2.92 o 
  -6   6  20        3.59       -0.20      2.99 o 
  -4   6  20     1327.25     1373.03     12.10 o 
  -2   6  20      366.28      385.00      8.10 o 
   0   6  20      187.27      190.78      5.99 o 
   2   6  20       46.18       41.43      4.46 o 
   4   6  20      101.33       87.84      5.53 o 
 -23   7  20      529.29      537.15     13.29 o 
 -21   7  20      412.41      421.09      8.02 o 
 -19   7  20      177.14      193.57      5.92 o 
 -17   7  20      456.37      494.51      7.35 o 
 -15   7  20        1.84       -3.13      3.13 o 
 -13   7  20       97.28      100.46      4.25 o 
 -11   7  20       15.76       26.74      3.42 o 
  -9   7  20       76.01       95.09      3.71 o 
  -7   7  20       92.26       91.54      4.24 o 
  -5   7  20      198.74      216.55      5.72 o 
  -3   7  20      103.13      113.15      4.62 o 
  -1   7  20      270.80      268.58      6.37 o 
   1   7  20       49.96       41.97      5.23 o 
   3   7  20        4.21        3.12      5.01 o 
 -18   8  20       88.97       99.97      5.19 o 
 -16   8  20      579.10      566.73      9.70 o 
 -14   8  20       13.62       17.95      4.52 o 
 -12   8  20       21.76       23.06      4.26 o 
 -10   8  20      196.71      199.23      5.98 o 
  -8   8  20      172.54      180.13      6.30 o 
  -6   8  20      138.71      121.40      5.66 o 
  -4   8  20        1.15       -2.08      4.71 o 
  -2   8  20      221.06      223.26      6.76 o 
  -9   9  20        2.36       -2.66      7.51 o 
 -29   1  21       43.74       50.87      4.45 o 
 -27   1  21      180.28      183.83      5.64 o 
 -25   1  21       98.06       97.36      3.68 o 
 -23   1  21        0.72        2.05      2.73 o 
 -21   1  21       64.95       66.25      2.49 o 
 -19   1  21      573.41      552.10      6.77 o 
 -17   1  21        3.46        6.73      2.05 o 
 -15   1  21      513.14      469.91      4.84 o 
 -13   1  21        9.18       14.37      1.41 o 
 -11   1  21        0.55        0.81      1.22 o 
  -9   1  21       12.14        7.55      1.72 o 
  -7   1  21      687.06      687.86      7.39 o 
  -5   1  21       37.10       40.78      1.55 o 
  -3   1  21       28.29       30.67      1.72 o 
  -1   1  21       44.83       52.67      2.51 o 
   1   1  21        0.23        7.46      2.59 o 
   3   1  21       30.61       39.99      3.11 o 
   5   1  21       50.70       56.48      3.84 o 
   7   1  21      208.74      228.69      8.45 o 
   9   1  21      163.29      170.93      6.18 o 
 -28   2  21        8.38        5.46      4.49 o 
 -26   2  21       50.54       49.57      3.61 o 
 -24   2  21       65.29       66.21      3.48 o 
 -22   2  21       35.25       38.44      2.89 o 
 -20   2  21       52.06       56.48      2.65 o 
 -18   2  21      610.10      607.82      5.98 o 
 -16   2  21      582.16      545.48      5.35 o 
 -14   2  21       69.83       62.93      2.11 o 
 -12   2  21      129.19      109.17      2.21 o 
 -10   2  21        1.93        2.56      1.38 o 
  -8   2  21       64.41       76.73      2.50 o 
  -6   2  21      437.78      437.74      3.78 o 
  -4   2  21      132.06      144.31      2.83 o 
  -2   2  21        7.25        5.58      2.08 o 
   0   2  21       39.39       39.50      2.81 o 
   2   2  21       96.30      100.01      4.31 o 
   4   2  21       25.01       40.78      3.64 o 
   6   2  21        0.52        4.68      4.02 o 
   8   2  21      341.76      364.11      7.88 o 
 -29   3  21       45.29       45.29      4.62 o 
 -27   3  21      253.13      269.73      6.55 o 
 -25   3  21        9.80        3.39      3.30 o 
 -23   3  21      288.33      278.06      5.17 o 
 -21   3  21      545.50      540.01      7.59 o 
 -19   3  21      121.57      117.34      3.10 o 
 -17   3  21       91.09       80.99      2.82 o 
 -15   3  21      433.55      426.59      4.78 o 
 -13   3  21        1.37        1.73      1.91 o 
 -11   3  21       23.67       29.78      2.01 o 
  -9   3  21      760.27      755.74      6.25 o 
  -7   3  21      128.77      122.77      2.86 o 
  -5   3  21        5.12        4.58      2.05 o 
  -3   3  21      497.24      447.26      5.08 o 
  -1   3  21       13.90        7.89      2.49 o 
   1   3  21      164.92      155.32      3.84 o 
   3   3  21       56.94       60.70      3.48 o 
   5   3  21        1.04        3.26      3.64 o 
   7   3  21       17.03       15.09      4.00 o 
 -28   4  21        3.47       -1.97      4.31 o 
 -26   4  21       19.75       23.09      4.14 o 
 -24   4  21      368.50      363.77      6.46 o 
 -22   4  21      201.40      194.22      4.77 o 
 -20   4  21      512.65      481.11      7.98 o 
 -18   4  21     2346.64     2276.54     16.86 o 
 -16   4  21      735.69      714.59      6.41 o 
 -14   4  21        4.65        6.89      2.29 o 
 -12   4  21      101.06      110.27      2.90 o 
 -10   4  21       80.14       78.88      2.49 o 
  -8   4  21       32.44       39.40      2.43 o 
  -6   4  21       40.53       50.06      2.66 o 
  -4   4  21      217.96      199.24      4.73 o 
  -2   4  21      240.56      231.46      4.44 o 
   0   4  21      120.74       92.78      3.46 o 
   2   4  21        3.62        3.03      3.14 o 
   4   4  21        4.46        3.71      3.66 o 
   6   4  21       13.25        6.25      4.07 o 
 -25   5  21      325.46      334.43      7.33 o 
 -23   5  21     1028.88      997.32     10.45 o 
 -21   5  21     1591.52     1639.22     15.85 o 
 -19   5  21      218.56      226.75      5.46 o 
 -17   5  21      286.56      259.87      5.09 o 
 -15   5  21      441.36      431.85      5.44 o 
 -13   5  21      240.27      242.52      4.47 o 
 -11   5  21       10.44        9.18      2.41 o 
  -9   5  21      154.39      143.36      3.64 o 
  -7   5  21       83.97       89.36      3.38 o 
  -5   5  21      182.73      189.92      4.66 o 
  -3   5  21      230.75      206.91      4.89 o 
  -1   5  21      175.68      154.22      4.43 o 
   1   5  21       17.49       16.53      3.85 o 
   3   5  21       94.72       92.68      4.75 o 
   5   5  21       50.68       48.74      4.62 o 
 -24   6  21      230.90      237.21      6.78 o 
 -22   6  21      222.01      240.96      7.26 o 
 -20   6  21      985.64      996.74     11.52 o 
 -18   6  21      939.28      940.37     11.34 o 
 -16   6  21      171.20      154.48      4.57 o 
 -14   6  21       57.69       66.15      3.35 o 
 -12   6  21       65.69       64.52      3.10 o 
 -10   6  21       19.52       20.29      2.90 o 
  -8   6  21       54.37       58.92      3.68 o 
  -6   6  21     1164.13     1235.07     12.15 o 
  -4   6  21      286.94      291.93      7.38 o 
  -2   6  21       90.63       77.35      4.46 o 
   0   6  21        2.69        1.37      4.06 o 
   2   6  21        5.75        8.70      4.28 o 
   4   6  21       28.37       27.04      5.21 o 
 -21   7  21      275.49      304.58      8.05 o 
 -19   7  21      766.10      802.78     10.49 o 
 -17   7  21       63.25       56.48      4.82 o 
 -15   7  21        5.89        1.08      3.65 o 
 -13   7  21      455.36      461.57      7.12 o 
 -11   7  21      256.08      232.83      5.63 o 
  -9   7  21        3.00        2.05      3.65 o 
  -7   7  21       47.62       50.17      4.46 o 
  -5   7  21      576.63      558.95      8.86 o 
  -3   7  21      637.15      642.09     13.66 o 
  -1   7  21        7.23        6.53      4.31 o 
   1   7  21       24.76       29.68      5.17 o 
 -16   8  21       10.93        6.96      4.73 o 
 -14   8  21      119.50      126.13      5.31 o 
 -12   8  21      566.21      579.84      8.75 o 
 -10   8  21      220.75      225.25      7.25 o 
  -8   8  21      116.83      101.74      6.39 o 
  -6   8  21      216.97      220.89      8.11 o 
  -4   8  21      301.35      302.46      8.26 o 
 -30   0  22      232.16      234.41     11.84 o 
 -28   0  22      190.88      183.99      7.57 o 
 -26   0  22      972.64      964.42     13.22 o 
 -24   0  22      979.73      999.30     18.80 o 
 -22   0  22       51.21       58.18      4.39 o 
 -20   0  22      577.08      596.54      8.37 o 
 -18   0  22      380.44      403.19      6.50 o 
 -16   0  22     3053.19     3047.97     28.21 o 
 -14   0  22     1408.49     1433.87     14.25 o 
 -12   0  22     2014.74     2071.11     22.07 o 
 -10   0  22       58.86       66.32      7.66 o 
  -8   0  22      886.99      846.37     19.28 o 
  -6   0  22     4512.23     4484.52    101.80 o 
  -4   0  22     1219.90     1244.98     12.50 o 
  -2   0  22       24.48       25.02      3.22 o 
   0   0  22     1695.78     1644.81     19.20 o 
   2   0  22      791.64      797.06     11.62 o 
   4   0  22       74.93       93.31      5.35 o 
   6   0  22        5.82        6.77      5.79 o 
   8   0  22     1563.51     1584.63     30.07 o 
 -29   1  22       92.46       94.83      4.74 o 
 -27   1  22      716.73      732.82      8.06 o 
 -25   1  22      424.79      424.84      7.69 o 
 -23   1  22      367.79      375.46      6.42 o 
 -21   1  22      904.46      987.30      8.37 o 
 -19   1  22      719.56      738.18      6.64 o 
 -17   1  22     1279.20     1260.38      9.36 o 
 -15   1  22     1467.33     1500.24     11.47 o 
 -13   1  22     1621.62     1634.50     11.68 o 
 -11   1  22     1517.22     1500.72     13.74 o 
  -9   1  22      551.34      571.51      5.74 o 
  -7   1  22      968.27     1026.79      8.94 o 
  -5   1  22     1957.03     1906.27     12.87 o 
  -3   1  22      788.40      766.84      7.35 o 
  -1   1  22      963.85      907.95      8.41 o 
   1   1  22      228.09      211.93      4.52 o 
   3   1  22        7.86       10.39      3.11 o 
   5   1  22       10.39       11.67      3.99 o 
   7   1  22      311.76      282.86      7.17 o 
 -28   2  22      293.78      287.85      6.73 o 
 -26   2  22       93.63       86.68      4.14 o 
 -24   2  22     1151.98     1140.47     11.13 o 
 -22   2  22      225.47      229.83      5.51 o 
 -20   2  22      657.52      682.55      6.82 o 
 -18   2  22      848.04      872.93      7.60 o 
 -16   2  22      176.73      200.31      3.55 o 
 -14   2  22       48.53       57.32      2.10 o 
 -12   2  22     1307.50     1273.30      9.12 o 
 -10   2  22     2198.33     2186.78     14.70 o 
  -8   2  22     2737.78     2693.38     17.16 o 
  -6   2  22      777.93      768.11      6.50 o 
  -4   2  22     1831.35     1792.43     13.19 o 
  -2   2  22      152.53      152.92      3.46 o 
   0   2  22      887.38      903.36      8.09 o 
   2   2  22      443.83      440.22      5.72 o 
   4   2  22       22.09       15.71      3.59 o 
   6   2  22       52.76       50.39      4.70 o 
 -27   3  22      505.90      487.90      8.85 o 
 -25   3  22      182.65      162.06      4.74 o 
 -23   3  22      296.07      309.36      5.84 o 
 -21   3  22      440.15      481.66      7.02 o 
 -19   3  22      573.10      573.69      6.50 o 
 -17   3  22      180.56      196.66      3.82 o 
 -15   3  22       24.67       35.82      2.28 o 
 -13   3  22     1357.06     1331.99     10.09 o 
 -11   3  22     1479.89     1462.98     11.13 o 
  -9   3  22     1868.97     1902.53     13.98 o 
  -7   3  22      805.66      780.30      6.93 o 
  -5   3  22      650.18      622.84      6.48 o 
  -3   3  22      901.42      927.05      8.04 o 
  -1   3  22      241.93      228.62      4.26 o 
   1   3  22      173.39      171.01      4.31 o 
   3   3  22      254.92      248.42      5.41 o 
   5   3  22      155.82      154.74      5.05 o 
   7   3  22       40.82       29.21      4.32 o 
 -26   4  22      200.69      197.56      6.53 o 
 -24   4  22      262.56      267.53      6.04 o 
 -22   4  22      711.94      709.42      8.38 o 
 -20   4  22      184.04      198.01      5.86 o 
 -18   4  22       72.39       72.45      3.35 o 
 -16   4  22      549.58      548.32      5.93 o 
 -14   4  22      581.10      634.10      6.31 o 
 -12   4  22      788.66      789.78      6.86 o 
 -10   4  22       13.08       15.42      2.42 o 
  -8   4  22     1620.30     1648.97     13.27 o 
  -6   4  22     1453.94     1499.18     11.85 o 
  -4   4  22      517.18      513.15      6.69 o 
  -2   4  22      133.70      146.17      4.11 o 
   0   4  22      314.68      298.09      5.58 o 
   2   4  22      368.78      365.46      6.62 o 
   4   4  22      207.30      211.72      5.90 o 
   6   4  22       11.62        6.93      4.31 o 
 -25   5  22      605.54      632.61      9.92 o 
 -23   5  22        3.16        4.31      3.92 o 
 -21   5  22      658.93      733.25      9.39 o 
 -19   5  22      362.55      367.81      6.65 o 
 -17   5  22       24.81       26.92      3.38 o 
 -15   5  22      356.06      381.32      5.57 o 
 -13   5  22     1299.85     1348.07     10.95 o 
 -11   5  22      193.49      200.23      4.08 o 
  -9   5  22        4.89       -0.47      2.80 o 
  -7   5  22      566.20      561.61      6.84 o 
  -5   5  22     1011.57     1013.85      9.67 o 
  -3   5  22      123.53      129.79      4.00 o 
  -1   5  22       18.30       12.58      3.20 o 
   1   5  22       31.16       31.43      4.02 o 
   3   5  22      486.35      512.46      9.05 o 
 -22   6  22      643.93      656.56      9.43 o 
 -20   6  22     1436.58     1465.81     14.89 o 
 -18   6  22       17.50       27.83      4.06 o 
 -16   6  22        4.97        6.28      3.53 o 
 -14   6  22      136.90      144.48      5.15 o 
 -12   6  22       54.48       67.30      3.39 o 
 -10   6  22       17.06        7.36      3.88 o 
  -8   6  22      190.46      194.66      6.50 o 
  -6   6  22      611.94      669.35      8.42 o 
  -4   6  22      417.60      395.57      7.20 o 
  -2   6  22       12.62       14.69      4.02 o 
   0   6  22      124.40      119.04      5.01 o 
   2   6  22        2.61        5.15      4.32 o 
 -19   7  22      894.84      983.16     11.57 o 
 -17   7  22       11.55       11.72      4.46 o 
 -15   7  22       36.31       36.48      4.23 o 
 -13   7  22        7.62       10.23      3.96 o 
 -11   7  22       29.65       36.57      3.88 o 
  -9   7  22      220.37      209.96      6.13 o 
  -7   7  22       31.86       29.94      4.26 o 
  -5   7  22      146.12      153.73      6.11 o 
  -3   7  22       64.13       79.61      4.87 o 
  -1   7  22        9.43        7.17      4.92 o 
 -14   8  22       34.25       34.30      5.05 o 
 -12   8  22        2.60       10.49      4.65 o 
 -10   8  22        9.04        9.67      5.41 o 
  -8   8  22      217.71      229.67      8.40 o 
 -29   1  23       90.01       95.26      5.96 o 
 -27   1  23      341.17      352.16      6.98 o 
 -25   1  23        0.68        4.86      3.53 o 
 -23   1  23        1.54        4.58      3.16 o 
 -21   1  23        9.61       12.59      2.63 o 
 -19   1  23       84.40       81.19      2.63 o 
 -17   1  23        8.68        4.65      1.95 o 
 -15   1  23        2.71        4.48      2.25 o 
 -13   1  23      336.53      342.52      3.53 o 
 -11   1  23      224.90      248.22      3.83 o 
  -9   1  23      226.80      221.13      3.99 o 
  -7   1  23      544.07      496.59      5.97 o 
  -5   1  23       58.90       45.73      2.72 o 
  -3   1  23       72.22       75.78      2.58 o 
  -1   1  23       23.97       32.79      2.67 o 
   1   1  23       27.44       29.11      3.00 o 
   3   1  23        0.92        1.03      3.12 o 
   5   1  23       34.66       43.31      4.52 o 
 -28   2  23      446.90      448.13      9.49 o 
 -26   2  23      669.12      661.84      9.72 o 
 -24   2  23       36.54       37.59      3.81 o 
 -22   2  23       30.29       30.47      3.34 o 
 -20   2  23        1.14        3.04      2.48 o 
 -18   2  23       17.81       16.13      2.27 o 
 -16   2  23      185.74      205.28      3.79 o 
 -14   2  23        4.52        7.67      2.02 o 
 -12   2  23      141.84      142.93      2.95 o 
 -10   2  23       12.15        7.59      1.90 o 
  -8   2  23      193.00      137.48      3.88 o 
  -6   2  23      190.63      167.37      3.26 o 
  -4   2  23        1.07        0.73      2.23 o 
  -2   2  23        0.45        0.77      2.49 o 
   0   2  23      160.32      183.44      5.48 o 
   2   2  23      132.27      129.59      4.26 o 
   4   2  23       37.00       41.54      4.68 o 
   6   2  23      559.38      615.34      9.70 o 
 -27   3  23      183.20      182.40      7.67 o 
 -25   3  23     1065.34     1068.63     11.93 o 
 -23   3  23       73.46       81.92      4.16 o 
 -21   3  23      278.41      270.11      5.26 o 
 -19   3  23       71.61       71.35      3.19 o 
 -17   3  23       13.58       18.92      2.39 o 
 -15   3  23       75.81       75.33      2.80 o 
 -13   3  23       55.19       39.45      2.43 o 
 -11   3  23      632.49      581.05      6.15 o 
  -9   3  23      522.97      513.66      6.02 o 
  -7   3  23        1.35       -2.37      2.37 o 
  -5   3  23       52.23       60.83      2.71 o 
  -3   3  23       42.24       36.25      2.80 o 
  -1   3  23     1059.99     1117.36     14.30 o 
   1   3  23       95.51      104.54      3.61 o 
   3   3  23        2.45        4.33      3.61 o 
   5   3  23      452.63      448.32      7.81 o 
 -26   4  23      223.16      229.04      8.37 o 
 -24   4  23      779.55      777.10     10.64 o 
 -22   4  23      315.89      332.98      6.56 o 
 -20   4  23      123.56      110.60      4.52 o 
 -18   4  23       15.83       14.89      2.90 o 
 -16   4  23       38.73       36.45      2.62 o 
 -14   4  23      176.52      205.18      3.93 o 
 -12   4  23      128.73      127.17      3.47 o 
 -10   4  23     2191.66     2259.32     17.45 o 
  -8   4  23      152.93      132.15      4.68 o 
  -6   4  23        2.44       -0.35      2.46 o 
  -4   4  23        5.92        7.84      2.54 o 
  -2   4  23        3.65        2.02      2.71 o 
   0   4  23      224.96      207.94      4.98 o 
   2   4  23      206.51      217.41      5.86 o 
   4   4  23      268.77      288.12      6.74 o 
 -25   5  23      185.55      184.11      7.29 o 
 -23   5  23      181.40      203.69      6.47 o 
 -21   5  23      153.90      146.06      6.99 o 
 -19   5  23       75.80       66.40      4.04 o 
 -17   5  23       42.56       48.99      3.50 o 
 -15   5  23       83.79       84.52      3.32 o 
 -13   5  23      271.48      261.11      4.63 o 
 -11   5  23       28.24       28.21      3.08 o 
  -9   5  23       41.41       46.74      3.18 o 
  -7   5  23      567.38      576.50      6.89 o 
  -5   5  23       88.06       73.72      4.04 o 
  -3   5  23      114.26      117.25      3.97 o 
  -1   5  23      361.47      360.13      7.14 o 
   1   5  23       33.84       32.39      4.37 o 
 -22   6  23      709.07      696.24     10.57 o 
 -20   6  23       54.61       51.13      4.43 o 
 -18   6  23       15.72       15.44      3.84 o 
 -16   6  23      259.02      265.26      6.23 o 
 -14   6  23      136.68      156.95      5.87 o 
 -12   6  23       25.71       20.72      3.50 o 
 -10   6  23       60.02       65.86      3.83 o 
  -8   6  23      233.44      217.97      5.58 o 
  -6   6  23      385.32      378.71      7.21 o 
  -4   6  23      187.42      179.76      5.73 o 
  -2   6  23       11.30       13.61      4.22 o 
   0   6  23        1.63        4.34      4.28 o 
 -19   7  23        3.10        3.68      4.68 o 
 -17   7  23        8.18        7.08      4.46 o 
 -15   7  23      351.09      365.24      7.36 o 
 -13   7  23      353.04      339.20      6.94 o 
 -11   7  23        6.69        8.87      4.23 o 
  -9   7  23      185.09      187.84      6.01 o 
  -7   7  23      436.88      415.45      7.84 o 
  -5   7  23      173.47      187.50      6.10 o 
 -28   0  24      726.88      721.03     13.74 o 
 -26   0  24      192.92      181.95      7.83 o 
 -24   0  24       76.49       82.49      5.58 o 
 -22   0  24     1440.14     1449.13     16.90 o 
 -20   0  24     2152.15     2221.27     33.09 o 
 -18   0  24      364.52      373.26      7.26 o 
 -16   0  24      687.83      651.30     10.54 o 
 -14   0  24      658.30      640.62      7.53 o 
 -12   0  24     1770.28     1873.12     48.69 o 
 -10   0  24      747.57      802.57     22.57 o 
  -8   0  24     2059.94     2108.59     55.77 o 
  -6   0  24      699.34      735.42      8.89 o 
  -4   0  24      643.00      604.82      8.51 o 
  -2   0  24      260.68      261.43      6.16 o 
   0   0  24      135.80      168.81      9.84 o 
   2   0  24      158.94      207.74      7.06 o 
   4   0  24      809.08      772.12     14.79 o 
 -27   1  24      308.15      307.30      6.82 o 
 -25   1  24      989.12     1038.00     11.34 o 
 -23   1  24      445.98      437.26      6.66 o 
 -21   1  24      494.77      506.76      5.99 o 
 -19   1  24     1238.87     1249.52      9.44 o 
 -17   1  24      760.78      750.26      7.34 o 
 -15   1  24     1110.18     1110.44     10.16 o 
 -13   1  24      780.11      793.32      6.13 o 
 -11   1  24      671.67      679.36      6.80 o 
  -9   1  24      912.94      937.46      8.90 o 
  -7   1  24     1075.79     1046.78     10.34 o 
  -5   1  24      180.60      156.08      3.24 o 
  -3   1  24      326.90      310.72      4.45 o 
  -1   1  24      160.05      138.61      3.93 o 
   1   1  24       10.72       13.15      3.26 o 
   3   1  24      114.57       96.86      3.95 o 
   5   1  24     1016.23     1056.00     14.12 o 
 -28   2  24      273.33      297.12      8.28 o 
 -26   2  24      241.35      255.24      6.35 o 
 -24   2  24      774.74      751.37      9.22 o 
 -22   2  24      229.81      228.37      4.99 o 
 -20   2  24      915.14      902.71      8.30 o 
 -18   2  24      785.80      814.46      7.78 o 
 -16   2  24      732.89      717.23      7.45 o 
 -14   2  24       20.64       16.55      2.26 o 
 -12   2  24     1056.46     1073.36      8.55 o 
 -10   2  24     2949.72     2994.94     21.81 o 
  -8   2  24      975.51      969.15      7.80 o 
  -6   2  24        7.48        9.91      3.06 o 
  -4   2  24      380.99      341.82      4.70 o 
  -2   2  24      347.25      333.41      5.02 o 
   0   2  24       95.14       78.53      3.51 o 
   2   2  24       11.71        5.04      3.23 o 
   4   2  24      754.75      723.55     10.21 o 
 -27   3  24      310.19      328.31      8.84 o 
 -25   3  24      884.19      962.09     11.20 o 
 -23   3  24      898.58      920.32     10.51 o 
 -21   3  24       50.47       42.51      3.21 o 
 -19   3  24      289.17      298.92      5.12 o 
 -17   3  24      457.22      471.15      5.75 o 
 -15   3  24      425.91      416.60      5.15 o 
 -13   3  24      278.86      274.32      4.53 o 
 -11   3  24      755.73      747.13      7.35 o 
  -9   3  24     1155.19     1162.69     11.64 o 
  -7   3  24      242.93      223.91      5.27 o 
  -5   3  24       17.75       12.75      2.45 o 
  -3   3  24      140.58      128.54      3.93 o 
  -1   3  24      205.79      210.35      4.72 o 
   1   3  24      437.61      454.01      6.98 o 
   3   3  24      337.53      315.50      7.20 o 
 -26   4  24      436.15      422.15     15.93 o 
 -24   4  24      800.16      818.06     10.30 o 
 -22   4  24      321.03      353.04      6.65 o 
 -20   4  24        4.39        4.32      3.52 o 
 -18   4  24       44.32       53.04      3.18 o 
 -16   4  24      229.44      233.03      4.67 o 
 -14   4  24       93.15       96.41      3.19 o 
 -12   4  24     1184.74     1147.95      9.70 o 
 -10   4  24      793.49      820.51      8.68 o 
  -8   4  24      628.01      599.72      7.11 o 
  -6   4  24       81.68       68.76      3.52 o 
  -4   4  24      527.62      529.37      6.69 o 
  -2   4  24        3.57        0.76      3.15 o 
   0   4  24        6.51        6.88      3.54 o 
   2   4  24      475.53      517.26      8.65 o 
 -23   5  24      701.43      764.58     10.05 o 
 -21   5  24      144.95      157.04      5.00 o 
 -19   5  24       68.62       58.71      3.97 o 
 -17   5  24      175.50      183.46      4.81 o 
 -15   5  24      688.18      656.32      8.40 o 
 -13   5  24      134.94      131.53      4.06 o 
 -11   5  24       95.66       92.76      3.53 o 
  -9   5  24      272.57      246.88      5.15 o 
  -7   5  24      844.21      893.68      8.93 o 
  -5   5  24      161.55      179.49      5.10 o 
  -3   5  24       20.26       17.98      3.33 o 
  -1   5  24      126.52      130.90      5.02 o 
 -20   6  24        8.86       13.09      4.09 o 
 -18   6  24        2.13        5.62      3.75 o 
 -16   6  24      626.83      636.61      8.69 o 
 -14   6  24      117.79      121.49      5.10 o 
 -12   6  24      155.84      153.74      5.11 o 
 -10   6  24      397.09      412.35      6.84 o 
  -8   6  24      225.46      220.42      5.74 o 
  -6   6  24      105.66      122.26      5.83 o 
  -4   6  24      165.87      163.62      5.54 o 
  -2   6  24       69.85       76.42      8.90 o 
 -15   7  24      257.65      267.93      6.63 o 
 -13   7  24        5.81        3.39      3.85 o 
 -11   7  24      189.78      203.87      6.16 o 
  -9   7  24      197.49      207.59      6.56 o 
  -7   7  24       67.96       79.67      6.14 o 
 -27   1  25      392.96      415.96      7.72 o 
 -25   1  25       69.50       74.35      4.17 o 
 -23   1  25        6.78        9.76      3.21 o 
 -21   1  25       10.74       10.03      2.90 o 
 -19   1  25        2.92        6.86      2.82 o 
 -17   1  25        3.25        4.41      2.39 o 
 -15   1  25       83.65       83.74      2.76 o 
 -13   1  25      433.80      432.28      4.75 o 
 -11   1  25       53.20       48.11      3.32 o 
  -9   1  25       14.58       16.03      2.02 o 
  -7   1  25        8.60        9.78      2.70 o 
  -5   1  25      105.70      108.76      3.22 o 
  -3   1  25      115.29      107.04      3.18 o 
  -1   1  25      142.54      142.43      4.08 o 
   1   1  25        0.08       -3.85      3.85 o 
   3   1  25       25.85       23.53      4.01 o 
 -26   2  25       13.13       20.71      3.90 o 
 -24   2  25       48.45       49.95      3.83 o 
 -22   2  25       34.33       33.82      3.16 o 
 -20   2  25        1.50        5.30      2.78 o 
 -18   2  25       20.37       25.63      2.92 o 
 -16   2  25       55.54       50.07      2.68 o 
 -14   2  25      733.94      750.40      7.33 o 
 -12   2  25       22.51       14.13      1.93 o 
 -10   2  25        1.18       -1.68      1.68 o 
  -8   2  25       61.25       42.79      2.21 o 
  -6   2  25       61.91       70.62      2.54 o 
  -4   2  25      114.78      118.71      3.46 o 
  -2   2  25      241.26      260.11      4.94 o 
   0   2  25        7.41        9.63      3.04 o 
   2   2  25       12.02        3.04      4.31 o 
 -25   3  25       33.96       37.22      4.04 o 
 -23   3  25       10.03       13.72      3.60 o 
 -21   3  25      154.52      151.22      4.54 o 
 -19   3  25       59.95       55.94      3.38 o 
 -17   3  25       37.87       38.18      3.12 o 
 -15   3  25       48.25       37.06      2.81 o 
 -13   3  25        7.11        4.58      2.43 o 
 -11   3  25      463.39      467.59      5.87 o 
  -9   3  25      134.66      118.21      5.13 o 
  -7   3  25       84.58       78.10      3.21 o 
  -5   3  25      452.58      460.66      5.71 o 
  -3   3  25       57.16       58.33      3.27 o 
  -1   3  25        8.52        8.88      3.11 o 
   1   3  25        0.86        7.61      3.58 o 
 -24   4  25       29.11       35.13      4.16 o 
 -22   4  25        2.68        4.86      3.53 o 
 -20   4  25      287.15      290.99      7.49 o 
 -18   4  25       36.43       39.85      3.53 o 
 -16   4  25       33.17       28.89      3.04 o 
 -14   4  25      124.74      115.08      3.78 o 
 -12   4  25      304.64      274.45      5.28 o 
 -10   4  25      429.31      386.68      5.75 o 
  -8   4  25       65.43       64.54      3.34 o 
  -6   4  25       69.41       68.85      3.33 o 
  -4   4  25      189.45      195.55      4.70 o 
  -2   4  25      507.35      537.60      7.51 o 
   0   4  25       25.96       21.27      3.78 o 
 -21   5  25        3.56        2.10      3.69 o 
 -19   5  25      276.39      268.26      9.47 o 
 -17   5  25      344.31      320.75      6.41 o 
 -15   5  25      100.14       89.06      4.11 o 
 -13   5  25      333.22      339.59      6.21 o 
 -11   5  25      381.05      372.79      6.25 o 
  -9   5  25       59.51       55.78      3.68 o 
  -7   5  25      125.69      132.74      5.17 o 
  -5   5  25      895.10      911.57     10.75 o 
  -3   5  25      255.21      266.38      7.26 o 
 -18   6  25      241.82      239.23     10.11 o 
 -16   6  25      228.53      208.70      6.76 o 
 -14   6  25      463.09      459.18      8.36 o 
 -12   6  25      239.14      228.68      6.33 o 
 -10   6  25       65.31       60.84      4.39 o 
  -8   6  25      136.16      127.69      4.94 o 
  -6   6  25       93.39      104.99      5.49 o 
 -26   0  26      117.13      111.69      6.60 o 
 -24   0  26      144.55      131.01      7.81 o 
 -22   0  26      299.55      310.83      9.42 o 
 -20   0  26      216.17      214.99      6.97 o 
 -18   0  26       41.84       32.69      4.09 o 
 -16   0  26     1365.77     1434.75     16.62 o 
 -14   0  26     1806.11     1808.56     19.77 o 
 -10   0  26       28.62       41.60     13.28 o 
  -8   0  26      193.35      152.26     15.93 o 
  -6   0  26      150.51      116.74      4.11 o 
  -4   0  26      763.97      754.35     10.24 o 
  -2   0  26      480.75      501.28      8.94 o 
   0   0  26      555.35      505.90      9.35 o 
 -25   1  26        7.34        3.98      3.49 o 
 -23   1  26      200.47      203.27      6.15 o 
 -21   1  26      273.74      272.06      5.46 o 
 -19   1  26      387.45      370.13      5.71 o 
 -17   1  26      445.65      443.25      5.52 o 
 -15   1  26      667.62      626.30      6.14 o 
 -13   1  26      514.57      502.11      7.34 o 
 -11   1  26      540.13      518.30      6.44 o 
  -9   1  26       20.57       32.04      3.18 o 
  -7   1  26      320.67      306.65      5.56 o 
  -5   1  26     1162.34     1187.29     10.92 o 
  -3   1  26      501.36      516.42      6.55 o 
  -1   1  26      196.78      198.01      5.04 o 
   1   1  26     1105.84     1127.74     11.79 o 
 -26   2  26      600.47      627.24      8.61 o 
 -24   2  26      413.77      442.28      7.66 o 
 -22   2  26      274.82      284.94      6.61 o 
 -20   2  26      164.45      162.32      4.79 o 
 -18   2  26       16.66       18.49      2.87 o 
 -16   2  26      731.73      724.97      7.45 o 
 -14   2  26     1765.30     1799.08     14.29 o 
 -12   2  26     1279.21     1236.22     10.70 o 
 -10   2  26      181.54      180.90      4.35 o 
  -8   2  26      236.28      214.88      4.55 o 
  -6   2  26       14.19       12.04      2.32 o 
  -4   2  26       23.84       29.73      2.68 o 
  -2   2  26       91.50       81.33      3.31 o 
   0   2  26     1151.93     1126.32     10.77 o 
 -25   3  26      327.33      338.59      7.46 o 
 -23   3  26      210.41      207.43      6.13 o 
 -21   3  26      145.21      150.82      5.28 o 
 -19   3  26      574.38      556.75      8.12 o 
 -17   3  26       78.57       75.58      3.53 o 
 -15   3  26      176.77      189.01      4.44 o 
 -13   3  26      861.12      890.70      8.78 o 
 -11   3  26     1246.12     1238.17     11.12 o 
  -9   3  26       78.31       77.38      3.08 o 
  -7   3  26       64.93       61.08      2.83 o 
  -5   3  26      111.74      105.41      3.36 o 
  -3   3  26       30.26       27.92      3.00 o 
  -1   3  26       55.38       49.18      3.49 o 
 -22   4  26       29.01       27.69      4.20 o 
 -20   4  26      541.59      561.31      8.52 o 
 -18   4  26      481.69      491.09      7.89 o 
 -16   4  26      164.70      174.33      5.02 o 
 -14   4  26      694.87      731.85      8.46 o 
 -12   4  26      461.79      480.79      6.48 o 
 -10   4  26       62.64       64.12      3.30 o 
  -8   4  26      344.15      332.63      6.24 o 
  -6   4  26       54.53       52.23      3.35 o 
  -4   4  26       11.28        5.03      3.06 o 
  -2   4  26       31.63       34.32      4.27 o 
 -19   5  26      507.18      518.17      8.69 o 
 -17   5  26      296.07      303.16      6.93 o 
 -15   5  26      326.13      361.40      7.19 o 
 -13   5  26      134.28      153.38      5.26 o 
 -11   5  26      122.97      127.94      4.54 o 
  -9   5  26      171.81      185.27      5.55 o 
  -7   5  26      278.44      278.23      6.36 o 
  -5   5  26       75.26       79.51      4.30 o 
 -14   6  26      140.81      136.64      6.26 o 
 -12   6  26       57.52       73.57      5.01 o 
 -10   6  26       11.76        9.59      6.58 o 
 -25   1  27       63.42       66.45      5.19 o 
 -23   1  27      133.01      138.09      4.98 o 
 -21   1  27       45.71       44.74      3.48 o 
 -19   1  27       17.31       19.35      2.94 o 
 -17   1  27       23.92       22.26      2.58 o 
 -15   1  27       83.10       87.65      3.09 o 
 -13   1  27       17.93       21.75      3.04 o 
 -11   1  27       18.40        7.97     13.28 o 
  -9   1  27      252.56      231.06      6.89 o 
  -7   1  27        2.63        2.15      4.03 o 
  -5   1  27        8.07       11.28      2.36 o 
  -3   1  27       75.86       89.46      3.27 o 
  -1   1  27       83.78       87.43      3.65 o 
 -24   2  27      433.13      425.65      8.70 o 
 -22   2  27      146.10      149.89      5.13 o 
 -20   2  27       16.61       17.11      3.23 o 
 -18   2  27       53.07       48.21      3.12 o 
 -16   2  27      141.89      138.67      4.06 o 
 -14   2  27      119.25      106.66      3.54 o 
 -12   2  27       68.09       73.69      3.17 o 
 -10   2  27      122.88      139.77      5.20 o 
  -8   2  27       48.27       40.34      3.30 o 
  -6   2  27       57.06       62.75      2.93 o 
  -4   2  27        6.55        9.35      2.68 o 
  -2   2  27      290.77      322.81      5.42 o 
 -23   3  27      336.76      327.62      8.14 o 
 -21   3  27      341.02      317.02      6.79 o 
 -19   3  27       11.75       16.21      3.54 o 
 -17   3  27      166.57      181.16      4.66 o 
 -15   3  27      202.59      194.75      4.52 o 
 -13   3  27      245.92      275.31      8.00 o 
 -11   3  27       38.62       28.31      2.64 o 
  -9   3  27       12.10        4.83      2.91 o 
  -7   3  27      168.17      156.70      3.94 o 
  -5   3  27       30.46       35.73      2.93 o 
  -3   3  27      166.52      183.65      4.68 o 
 -20   4  27      208.79      190.63      6.72 o 
 -18   4  27       33.33       28.25      3.85 o 
 -16   4  27      101.87       95.78      3.94 o 
 -14   4  27      158.82      154.47      4.75 o 
 -12   4  27      343.98      337.55      5.68 o 
 -10   4  27        4.56       -0.54      2.97 o 
  -8   4  27        7.34        6.87      2.91 o 
  -6   4  27      254.71      263.70      5.28 o 
 -17   5  27      197.39      211.85      6.46 o 
 -15   5  27       58.93       53.70      4.25 o 
 -13   5  27       91.01       79.79      4.46 o 
 -11   5  27      178.39      164.60      5.46 o 
  -9   5  27      108.98      107.12      5.11 o 
 -24   0  28      249.74      243.70     10.31 o 
 -22   0  28       90.02       92.70      8.91 o 
 -20   0  28      202.68      193.98      6.80 o 
 -18   0  28     2641.97     2639.29     31.85 o 
 -16   0  28     1379.55     1345.10     16.87 o 
 -10   0  28        6.50       14.16     14.16 o 
  -8   0  28       32.11       28.33     15.05 o 
  -6   0  28      843.75      870.78     17.71 o 
  -4   0  28     1150.22     1113.56     26.08 o 
 -23   1  28      359.15      340.35      6.87 o 
 -21   1  28      104.82       95.77      3.84 o 
 -19   1  28      296.74      287.18      5.11 o 
 -17   1  28      689.60      686.32      7.34 o 
 -15   1  28      952.38      923.85     11.10 o 
 -13   1  28        5.61       10.62      4.43 o 
 -11   1  28      101.69       92.95     15.93 o 
  -9   1  28      907.67      943.65     25.66 o 
  -7   1  28      701.87      700.40      9.04 o 
  -5   1  28       67.38       59.55      2.72 o 
 -22   2  28      443.75      449.61      8.68 o 
 -20   2  28      494.05      508.17      6.96 o 
 -18   2  28      553.71      557.57      6.91 o 
 -16   2  28      114.19      101.75      3.45 o 
 -14   2  28      215.31      209.24      3.97 o 
 -12   2  28      630.56      591.40      9.03 o 
 -10   2  28       62.85       48.82      3.78 o 
  -8   2  28      186.78      183.73      6.33 o 
  -6   2  28      612.05      632.64      6.65 o 
 -21   3  28      401.37      404.44      7.26 o 
 -19   3  28      388.04      415.61      6.49 o 
 -17   3  28       81.06       88.32      3.58 o 
 -15   3  28      306.93      308.73      5.18 o 
 -13   3  28      249.29      246.84      6.51 o 
 -11   3  28      649.77      674.59     10.68 o 
  -9   3  28      649.93      675.82     10.56 o 
  -7   3  28      308.30      311.98      4.92 o 
 -18   4  28      499.99      497.99      7.96 o 
 -16   4  28      340.08      352.59      6.22 o 
 -14   4  28      120.65      131.14      4.22 o 
 -12   4  28      169.75      174.57      4.72 o 
 -10   4  28      474.68      497.24      8.45 o 
 -21   1  29       24.77       22.09      3.25 o 
 -19   1  29       23.58       28.05      3.46 o 
 -17   1  29      107.53      105.86      4.02 o 
 -15   1  29       20.49       22.51      3.21 o 
 -11   1  29        0.40      -13.28     13.28 o 
  -9   1  29      217.86      233.84     14.70 o 
  -7   1  29       16.32       17.32      3.21 o 
 -20   2  29        7.80       12.81      3.18 o 
 -18   2  29      192.44      191.40      6.82 o 
 -16   2  29       68.23       66.70      3.31 o 
 -14   2  29       11.42       12.54      2.85 o 
 -12   2  29       18.32       22.07      3.62 o 
 -10   2  29       15.87       10.26      3.62 o 
  -8   2  29       74.71       83.77      5.27 o 
 -17   3  29        4.61        2.56      2.92 o 
 -15   3  29       57.03       55.84      4.55 o 
 -13   3  29       45.19       40.48      2.78 o 
 -11   3  29       13.32       18.69      2.81 o 
 -16   0  30     1188.30     1175.58     25.67 o 
 -15   1  30      442.76      442.82     11.51 o 
                                                 
